# Supplementary material for: Lifetime prevalence of owner-reported medical conditions in the 25 most common dog breeds in the Dog Aging Project pack
Source: Front Vet Sci. 2023 Nov 3;10:1140417. doi: 10.3389/fvets.2023.1140417 (PMC10655140; doi:10.3389/fvets.2023.1140417)
Supplement: Supplementary file 1 [file Table_1.XLSX]

## Sheet: each breed vs all by condition 
Supplemental Table 1. Age-adjusted log-odds ratios of lifetime prevalence of 53 medical conditions for a given breed compared to all other purebred dogs in the DAP Pack. The column "p_adj" indicates the Bonferroni corrected p-value; significant values (p_adj<0.05) are highlighted. The column "enrichment" indicates the relative frequency of the medical condition in the target breed compared to all…
Medical condition	Breed	beta (logOR)	se_beta	stat	p-value	p_adj	enrichment
Anal sac impaction	Australian Cattle Dog	0.22694	0.459853	0.493505	0.621656	1	1.25475
Anal sac impaction	Australian Shepherd	-1.75183	0.710176	-2.46676	0.0136342	1	0.173456		Legend
Anal sac impaction	Beagle	0.544279	0.316921	1.7174	0.0859064	1	1.72337		Significant p_adj
Anal sac impaction	Border Collie	-0.159157	0.38699	-0.411268	0.680876	1	0.852863
Anal sac impaction	Boston Terrier	0.176558	0.458644	0.384956	0.70027	1	1.1931
Anal sac impaction	Boxer	-0.196334	0.508905	-0.385797	0.699647	1	0.821738
Anal sac impaction	Cavalier King Charles Spaniel	1.30989	0.277503	4.72027	2.35532e-06	0.0031208	3.70576
Anal sac impaction	Chihuahua	0.985926	0.24882	3.9624	7.41994e-05	0.0983143	2.68029
Anal sac impaction	Dachshund	0.0662541	0.301229	0.219946	0.825914	1	1.0685
Anal sac impaction	Doberman Pinscher	-0.132551	0.586934	-0.225836	0.821329	1	0.875858
Anal sac impaction	English Springer Spaniel	-0.775396	0.714061	-1.0859	0.277525	1	0.460521
Anal sac impaction	German Shepherd Dog	-0.178259	0.297696	-0.598795	0.54931	1	0.836726
Anal sac impaction	Golden Retriever	-0.627276	0.232536	-2.69754	0.00698542	1	0.534045
Anal sac impaction	Great Dane	0.8939	0.369276	2.42068	0.0154915	1	2.44465
Anal sac impaction	Greyhound	-13.9734	311.718	-0.044827	0.964245	1	8.53975e-07
Anal sac impaction	Havanese	0.603585	0.347798	1.73545	0.0826616	1	1.82866
Anal sac impaction	Labrador Retriever	-0.096671	0.170058	-0.56846	0.569723	1	0.907855
Anal sac impaction	Miniature Schnauzer	-1.04468	0.713505	-1.46415	0.143152	1	0.351804
Anal sac impaction	Pembroke Welsh Corgi	-0.915032	0.713543	-1.28238	0.19971	1	0.400504
Anal sac impaction	Poodle	0.18969	0.268784	0.705733	0.480354	1	1.20887
Anal sac impaction	Pug	0.310279	0.367268	0.844831	0.398205	1	1.36381
Anal sac impaction	Shetland Sheepdog	0.122369	0.458944	0.266632	0.789753	1	1.13017
Anal sac impaction	Shih Tzu	-0.273509	0.458117	-0.597028	0.550489	1	0.760706
Anal sac impaction	Siberian Husky	-13.9775	310.844	-0.0449665	0.964134	1	8.50414e-07
Anal sac impaction	Yorkshire Terrier	-0.364581	0.510597	-0.714029	0.475209	1	0.694488
Anaplasmosis	Australian Cattle Dog	-0.50233	1.00716	-0.498757	0.617951	1	0.605119
Anaplasmosis	Australian Shepherd	0.604205	0.367363	1.64471	0.10003	1	1.8298
Anaplasmosis	Beagle	-0.284199	0.716794	-0.396486	0.691746	1	0.752617
Anaplasmosis	Border Collie	1.55634	0.287732	5.40899	6.33813e-08	8.39802e-05	4.74142
Anaplasmosis	Boston Terrier	-0.560446	1.0066	-0.556773	0.577683	1	0.570954
Anaplasmosis	Boxer	-12.9922	279.564	-0.0464731	0.962933	1	2.27801e-06
Anaplasmosis	Cavalier King Charles Spaniel	-13.0567	301.556	-0.0432978	0.965464	1	2.13571e-06
Anaplasmosis	Chihuahua	-0.448385	0.716999	-0.625364	0.531732	1	0.638658
Anaplasmosis	Dachshund	-1.5348	1.00603	-1.5256	0.127109	1	0.215498
Anaplasmosis	Doberman Pinscher	-12.9659	328.067	-0.039522	0.968474	1	2.33881e-06
Anaplasmosis	English Springer Spaniel	-0.551322	1.00699	-0.547497	0.584037	1	0.576188
Anaplasmosis	German Shepherd Dog	0.936046	0.286224	3.27032	0.00107424	1	2.54988
Anaplasmosis	Golden Retriever	-0.136392	0.292879	-0.465694	0.641435	1	0.872501
Anaplasmosis	Great Dane	-0.397122	1.00778	-0.394056	0.69354	1	0.672252
Anaplasmosis	Greyhound	-13.0716	312.483	-0.0418315	0.966633	1	2.10406e-06
Anaplasmosis	Havanese	-0.0356269	0.716435	-0.049728	0.960339	1	0.965
Anaplasmosis	Labrador Retriever	-0.128571	0.266128	-0.483117	0.629013	1	0.879351
Anaplasmosis	Miniature Schnauzer	0.607923	0.51281	1.18547	0.23583	1	1.83661
Anaplasmosis	Pembroke Welsh Corgi	-0.717464	1.0055	-0.713539	0.475512	1	0.487988
Anaplasmosis	Poodle	-0.26075	0.509272	-0.512005	0.608647	1	0.770474
Anaplasmosis	Pug	-0.884981	1.00628	-0.879457	0.379154	1	0.412722
Anaplasmosis	Shetland Sheepdog	-13.1303	316.818	-0.0414445	0.966942	1	1.9841e-06
Anaplasmosis	Shih Tzu	-13.2615	282.526	-0.046939	0.962562	1	1.74022e-06
Anaplasmosis	Siberian Husky	-0.568143	1.0067	-0.56436	0.572509	1	0.566577
Anaplasmosis	Yorkshire Terrier	-0.82101	1.00724	-0.81511	0.41501	1	0.439987
Bordetella and/or parainfluenza	Australian Cattle Dog	0.320513	0.366384	0.874803	0.381681	1	1.37783
Bordetella and/or parainfluenza	Australian Shepherd	0.00759859	0.244859	0.0310326	0.975244	1	1.00763
Bordetella and/or parainfluenza	Beagle	0.575787	0.280903	2.04978	0.0403864	1	1.77853
Bordetella and/or parainfluenza	Border Collie	-0.581644	0.384968	-1.51089	0.130817	1	0.558979
Bordetella and/or parainfluenza	Boston Terrier	-1.92037	1.00389	-1.91294	0.0557558	1	0.146552
Bordetella and/or parainfluenza	Boxer	0.723835	0.264572	2.73587	0.0062215	1	2.06233
Bordetella and/or parainfluenza	Cavalier King Charles Spaniel	-0.874698	0.584062	-1.49761	0.134234	1	0.416988
Bordetella and/or parainfluenza	Chihuahua	-0.0025842	0.343893	-0.00751454	0.994004	1	0.997419
Bordetella and/or parainfluenza	Dachshund	-0.85592	0.414591	-2.06449	0.0389709	1	0.424892
Bordetella and/or parainfluenza	Doberman Pinscher	-0.719902	0.585152	-1.23028	0.218591	1	0.4868
Bordetella and/or parainfluenza	English Springer Spaniel	-0.209339	0.456985	-0.458087	0.64689	1	0.81112
Bordetella and/or parainfluenza	German Shepherd Dog	-0.799727	0.295075	-2.71025	0.0067232	1	0.449452
Bordetella and/or parainfluenza	Golden Retriever	0.198825	0.12999	1.52954	0.126131	1	1.21997
Bordetella and/or parainfluenza	Great Dane	0.0160254	0.389354	0.041159	0.967169	1	1.01615
Bordetella and/or parainfluenza	Greyhound	-1.91419	1.00389	-1.90678	0.0565496	1	0.147461
Bordetella and/or parainfluenza	Havanese	-0.924566	0.583759	-1.58381	0.113236	1	0.396703
Bordetella and/or parainfluenza	Labrador Retriever	0.342222	0.11772	2.9071	0.00364802	1	1.40807
Bordetella and/or parainfluenza	Miniature Schnauzer	-0.693135	0.507203	-1.36658	0.171756	1	0.500006
Bordetella and/or parainfluenza	Pembroke Welsh Corgi	0.391418	0.301173	1.29965	0.193722	1	1.47908
Bordetella and/or parainfluenza	Poodle	-0.0610406	0.244407	-0.24975	0.802781	1	0.940785
Bordetella and/or parainfluenza	Pug	0.305896	0.328384	0.931518	0.351586	1	1.35784
Bordetella and/or parainfluenza	Shetland Sheepdog	-0.461428	0.508584	-0.90728	0.364259	1	0.630383
Bordetella and/or parainfluenza	Shih Tzu	-0.253905	0.417688	-0.607882	0.543266	1	0.775765
Bordetella and/or parainfluenza	Siberian Husky	-0.502205	0.508333	-0.987946	0.323179	1	0.605195
Bordetella and/or parainfluenza	Yorkshire Terrier	-0.832879	0.584553	-1.42481	0.154211	1	0.434796
Cataracts	Australian Cattle Dog	-0.333692	0.453362	-0.736039	0.461707	1	0.716274
Cataracts	Australian Shepherd	-0.445152	0.324019	-1.37384	0.16949	1	0.640727
Cataracts	Beagle	-0.123057	0.291245	-0.42252	0.672645	1	0.884213
Cataracts	Border Collie	-0.264475	0.326387	-0.810311	0.417761	1	0.767609
Cataracts	Boston Terrier	1.4655	0.280029	5.23338	1.66439e-07	0.000220532	4.3297
Cataracts	Boxer	0.162724	0.453644	0.358705	0.719816	1	1.17671
Cataracts	Cavalier King Charles Spaniel	0.306635	0.383303	0.799981	0.423722	1	1.35884
Cataracts	Chihuahua	-0.141921	0.266604	-0.532328	0.594499	1	0.86769
Cataracts	Dachshund	-0.162064	0.223137	-0.726296	0.467657	1	0.850387
Cataracts	Doberman Pinscher	-1.18136	1.01224	-1.16708	0.243178	1	0.30686
Cataracts	English Springer Spaniel	0.281285	0.355738	0.790708	0.429114	1	1.32483
Cataracts	German Shepherd Dog	-0.456639	0.353716	-1.29098	0.196711	1	0.633409
Cataracts	Golden Retriever	-0.0222657	0.174805	-0.127374	0.898644	1	0.97798
Cataracts	Great Dane	-13.0156	282.676	-0.0460442	0.963275	1	2.2254e-06
Cataracts	Greyhound	-0.223169	0.519629	-0.429478	0.667575	1	0.799979
Cataracts	Havanese	-0.438248	0.416856	-1.05132	0.293113	1	0.645165
Cataracts	Labrador Retriever	-0.26519	0.161824	-1.63876	0.101264	1	0.76706
Cataracts	Miniature Schnauzer	0.383603	0.309463	1.23958	0.215132	1	1.46756
Cataracts	Pembroke Welsh Corgi	-1.05613	0.63765	-1.65628	0.0976656	1	0.3478
Cataracts	Poodle	0.607778	0.203618	2.9849	0.00283671	1	1.83635
Cataracts	Pug	-0.100315	0.305197	-0.328688	0.742391	1	0.904553
Cataracts	Shetland Sheepdog	-0.812969	0.536531	-1.51523	0.129713	1	0.443539
Cataracts	Shih Tzu	0.610948	0.239524	2.55068	0.0107514	1	1.84218
Cataracts	Siberian Husky	0.217981	0.382636	0.569683	0.568893	1	1.24356
Cataracts	Yorkshire Terrier	0.418872	0.268863	1.55794	0.119247	1	1.52025
Chocolate	Australian Cattle Dog	-0.720685	0.586169	-1.22948	0.21889	1	0.486419
Chocolate	Australian Shepherd	0.271936	0.229142	1.18675	0.235325	1	1.3125
Chocolate	Beagle	0.472646	0.274062	1.72459	0.0846008	1	1.60423
Chocolate	Border Collie	-1.44938	0.582417	-2.48856	0.012826	1	0.234715
Chocolate	Boston Terrier	-0.77236	0.58523	-1.31975	0.186917	1	0.461922
Chocolate	Boxer	0.105238	0.364808	0.288475	0.772983	1	1.11098
Chocolate	Cavalier King Charles Spaniel	0.532773	0.316207	1.68489	0.0920107	1	1.70365
Chocolate	Chihuahua	-0.0481695	0.31437	-0.153226	0.87822	1	0.952972
Chocolate	Dachshund	0.793177	0.191284	4.1466	3.37448e-05	0.0447119	2.21041
Chocolate	Doberman Pinscher	-0.557506	0.585967	-0.951429	0.341386	1	0.572635
Chocolate	English Springer Spaniel	0.386754	0.348321	1.11034	0.266853	1	1.47219
Chocolate	German Shepherd Dog	-0.530359	0.284732	-1.86266	0.0625104	1	0.588394
Chocolate	Golden Retriever	-0.316489	0.167554	-1.88888	0.0589081	1	0.728703
Chocolate	Great Dane	0.310302	0.390698	0.794224	0.427065	1	1.36384
Chocolate	Greyhound	-0.0593577	0.41921	-0.141594	0.887401	1	0.94237
Chocolate	Havanese	0.184378	0.346298	0.532427	0.59443	1	1.20247
Chocolate	Labrador Retriever	-0.0925225	0.139877	-0.661458	0.508319	1	0.911629
Chocolate	Miniature Schnauzer	0.417461	0.302828	1.37855	0.168035	1	1.5181
Chocolate	Pembroke Welsh Corgi	0.339627	0.329134	1.03188	0.302128	1	1.40442
Chocolate	Poodle	0.363124	0.207688	1.74841	0.0803929	1	1.43781
Chocolate	Pug	0.338279	0.303629	1.11412	0.265228	1	1.40253
Chocolate	Shetland Sheepdog	-0.525362	0.509475	-1.03118	0.302455	1	0.591341
Chocolate	Shih Tzu	-0.912414	0.508545	-1.79417	0.0727865	1	0.401554
Chocolate	Siberian Husky	-0.784102	0.585509	-1.33918	0.180512	1	0.456529
Chocolate	Yorkshire Terrier	-0.770648	0.509416	-1.51281	0.130329	1	0.462713
Chronic kidney disease	Australian Cattle Dog	-0.252964	1.01885	-0.248283	0.803915	1	0.776496
Chronic kidney disease	Australian Shepherd	-0.298077	0.720534	-0.413689	0.679102	1	0.742244
Chronic kidney disease	Beagle	0.62325	0.478325	1.30298	0.19258	1	1.86498
Chronic kidney disease	Border Collie	-14.5369	569.388	-0.0255307	0.979632	1	4.86099e-07
Chronic kidney disease	Boston Terrier	-0.0109552	1.01445	-0.0107991	0.991384	1	0.989105
Chronic kidney disease	Boxer	-0.0274758	1.03246	-0.0266121	0.978769	1	0.972898
Chronic kidney disease	Cavalier King Charles Spaniel	-13.3393	464.131	-0.0287404	0.977072	1	1.60989e-06
Chronic kidney disease	Chihuahua	-0.241756	0.605537	-0.399242	0.689715	1	0.785248
Chronic kidney disease	Dachshund	-0.320619	0.524396	-0.611406	0.540931	1	0.7257
Chronic kidney disease	Doberman Pinscher	0.58832	1.01668	0.578668	0.562813	1	1.80096
Chronic kidney disease	English Springer Spaniel	-0.249734	1.01437	-0.246195	0.805531	1	0.779008
Chronic kidney disease	German Shepherd Dog	-0.215312	0.7226	-0.297968	0.765727	1	0.80629
Chronic kidney disease	Golden Retriever	0.251455	0.355967	0.7064	0.47994	1	1.28589
Chronic kidney disease	Great Dane	-12.4572	482.062	-0.0258415	0.979384	1	3.88969e-06
Chronic kidney disease	Greyhound	0.153706	1.01351	0.151657	0.879457	1	1.16615
Chronic kidney disease	Havanese	-0.509506	1.01621	-0.501376	0.616107	1	0.600793
Chronic kidney disease	Labrador Retriever	-0.619071	0.428243	-1.44561	0.148288	1	0.538445
Chronic kidney disease	Miniature Schnauzer	-0.541647	1.01349	-0.534436	0.59304	1	0.581789
Chronic kidney disease	Pembroke Welsh Corgi	-13.2951	404.799	-0.0328437	0.973799	1	1.68271e-06
Chronic kidney disease	Poodle	-0.182475	0.593298	-0.30756	0.758417	1	0.833206
Chronic kidney disease	Pug	-0.89688	1.01259	-0.885729	0.375763	1	0.40784
Chronic kidney disease	Shetland Sheepdog	2.02132	0.396234	5.10133	3.37282e-07	0.000446899	7.54827
Chronic kidney disease	Shih Tzu	0.392262	0.524387	0.748038	0.454437	1	1.48032
Chronic kidney disease	Siberian Husky	-0.254169	1.02033	-0.249105	0.80328	1	0.77556
Chronic kidney disease	Yorkshire Terrier	-14.2563	456.555	-0.0312258	0.975089	1	6.43538e-07
Chronic or recurrent diarrhea	Australian Cattle Dog	-0.391184	0.58556	-0.668051	0.504101	1	0.676256
Chronic or recurrent diarrhea	Australian Shepherd	-0.279595	0.324029	-0.86287	0.388209	1	0.75609
Chronic or recurrent diarrhea	Beagle	-1.17024	0.712646	-1.64211	0.100567	1	0.310291
Chronic or recurrent diarrhea	Border Collie	0.472682	0.278478	1.69738	0.0896255	1	1.60429
Chronic or recurrent diarrhea	Boston Terrier	0.042947	0.457201	0.0939346	0.925161	1	1.04388
Chronic or recurrent diarrhea	Boxer	-0.415634	0.507702	-0.818657	0.412982	1	0.659922
Chronic or recurrent diarrhea	Cavalier King Charles Spaniel	-0.554788	0.584596	-0.949011	0.342615	1	0.574194
Chronic or recurrent diarrhea	Chihuahua	-1.98356	1.00242	-1.97877	0.0478418	1	0.137578
Chronic or recurrent diarrhea	Dachshund	-0.986368	0.505333	-1.95192	0.0509478	1	0.372929
Chronic or recurrent diarrhea	Doberman Pinscher	0.148205	0.458145	0.32349	0.746324	1	1.15975
Chronic or recurrent diarrhea	English Springer Spaniel	-0.129415	0.509322	-0.254092	0.799424	1	0.87861
Chronic or recurrent diarrhea	German Shepherd Dog	0.468895	0.200917	2.33377	0.0196078	1	1.59823
Chronic or recurrent diarrhea	Golden Retriever	0.170769	0.152921	1.11672	0.264116	1	1.18622
Chronic or recurrent diarrhea	Great Dane	0.211959	0.419785	0.504923	0.613613	1	1.2361
Chronic or recurrent diarrhea	Greyhound	0.781457	0.330597	2.36377	0.0180898	1	2.18465
Chronic or recurrent diarrhea	Havanese	0.103312	0.418328	0.246965	0.804936	1	1.10884
Chronic or recurrent diarrhea	Labrador Retriever	-0.451501	0.181021	-2.49419	0.0126245	1	0.636671
Chronic or recurrent diarrhea	Miniature Schnauzer	-1.79586	1.00328	-1.78999	0.0734549	1	0.165985
Chronic or recurrent diarrhea	Pembroke Welsh Corgi	0.298782	0.3646	0.819481	0.412512	1	1.34822
Chronic or recurrent diarrhea	Poodle	-0.166376	0.296857	-0.560457	0.575168	1	0.846728
Chronic or recurrent diarrhea	Pug	0.21878	0.389007	0.562407	0.573839	1	1.24456
Chronic or recurrent diarrhea	Shetland Sheepdog	0.0750646	0.457555	0.164056	0.869687	1	1.07795
Chronic or recurrent diarrhea	Shih Tzu	-0.691066	0.584503	-1.18231	0.237081	1	0.501042
Chronic or recurrent diarrhea	Siberian Husky	0.240891	0.419275	0.574542	0.565601	1	1.27238
Chronic or recurrent diarrhea	Yorkshire Terrier	0.167535	0.41961	0.399263	0.6897	1	1.18239
Chronic or recurrent hot spots	Australian Cattle Dog	-0.499038	0.586553	-0.850797	0.394882	1	0.607115
Chronic or recurrent hot spots	Australian Shepherd	-0.407783	0.341053	-1.19566	0.231829	1	0.665123
Chronic or recurrent hot spots	Beagle	-1.01613	0.584528	-1.73838	0.0821437	1	0.361992
Chronic or recurrent hot spots	Border Collie	-0.933411	0.505851	-1.84523	0.0650046	1	0.39321
Chronic or recurrent hot spots	Boston Terrier	-0.550158	0.58561	-0.939461	0.347494	1	0.576859
Chronic or recurrent hot spots	Boxer	-0.692505	0.584315	-1.18516	0.235956	1	0.500321
Chronic or recurrent hot spots	Cavalier King Charles Spaniel	-0.0861877	0.457461	-0.188404	0.85056	1	0.917422
Chronic or recurrent hot spots	Chihuahua	-1.19002	0.584005	-2.03769	0.041581	1	0.304215
Chronic or recurrent hot spots	Dachshund	-0.85708	0.416316	-2.05873	0.0395205	1	0.424399
Chronic or recurrent hot spots	Doberman Pinscher	-1.45366	1.00508	-1.44631	0.148089	1	0.233713
Chronic or recurrent hot spots	English Springer Spaniel	-0.550724	0.586213	-0.93946	0.347495	1	0.576532
Chronic or recurrent hot spots	German Shepherd Dog	0.364464	0.215658	1.69001	0.091027	1	1.43974
Chronic or recurrent hot spots	Golden Retriever	1.28347	0.114501	11.2093	3.67125e-29	4.86441e-26	3.60915
Chronic or recurrent hot spots	Great Dane	0.180746	0.458634	0.394096	0.69351	1	1.19811
Chronic or recurrent hot spots	Greyhound	-13.1687	189.144	-0.0696227	0.944494	1	1.90942e-06
Chronic or recurrent hot spots	Havanese	-0.215953	0.457315	-0.472219	0.63677	1	0.805773
Chronic or recurrent hot spots	Labrador Retriever	-0.010812	0.15048	-0.0718499	0.942721	1	0.989246
Chronic or recurrent hot spots	Miniature Schnauzer	-1.23548	0.713115	-1.73252	0.0831816	1	0.290694
Chronic or recurrent hot spots	Pembroke Welsh Corgi	0.0201317	0.418749	0.0480759	0.961656	1	1.02034
Chronic or recurrent hot spots	Poodle	-1.15883	0.45271	-2.55977	0.0104741	1	0.313852
Chronic or recurrent hot spots	Pug	0.247978	0.346992	0.714651	0.474824	1	1.28143
Chronic or recurrent hot spots	Shetland Sheepdog	-0.601092	0.585868	-1.02598	0.304899	1	0.548213
Chronic or recurrent hot spots	Shih Tzu	-0.104007	0.390036	-0.266661	0.78973	1	0.901219
Chronic or recurrent hot spots	Siberian Husky	-1.68081	1.00471	-1.67294	0.0943397	1	0.186222
Chronic or recurrent hot spots	Yorkshire Terrier	-1.96602	1.00462	-1.95697	0.0503506	1	0.140013
Coccidia	Australian Cattle Dog	0.431173	0.512526	0.841271	0.400196	1	1.53906
Coccidia	Australian Shepherd	-0.569432	0.454969	-1.25158	0.210721	1	0.565847
Coccidia	Beagle	0.644743	0.421538	1.5295	0.12614	1	1.9055
Coccidia	Border Collie	-0.618145	0.584373	-1.05779	0.29015	1	0.538943
Coccidia	Boston Terrier	0.0176162	0.587452	0.0299876	0.976077	1	1.01777
Coccidia	Boxer	0.242192	0.458439	0.528296	0.597294	1	1.27404
Coccidia	Cavalier King Charles Spaniel	0.982788	0.369502	2.65976	0.00781952	1	2.6719
Coccidia	Chihuahua	-1.20716	1.0036	-1.20283	0.229043	1	0.299045
Coccidia	Dachshund	-1.7106	1.00405	-1.7037	0.0884366	1	0.180757
Coccidia	Doberman Pinscher	-0.394238	0.715681	-0.550857	0.581732	1	0.674194
Coccidia	English Springer Spaniel	0.113885	0.58802	0.193675	0.846431	1	1.12062
Coccidia	German Shepherd Dog	0.191523	0.27013	0.709005	0.478321	1	1.21109
Coccidia	Golden Retriever	0.0641113	0.19204	0.333844	0.738497	1	1.06621
Coccidia	Great Dane	-0.62361	0.715107	-0.872052	0.38318	1	0.536006
Coccidia	Greyhound	-13.5213	311.242	-0.0434432	0.965348	1	1.34203e-06
Coccidia	Havanese	0.236249	0.510964	0.462359	0.643824	1	1.26649
Coccidia	Labrador Retriever	-0.141137	0.202384	-0.697374	0.485569	1	0.86837
Coccidia	Miniature Schnauzer	-1.21938	1.00445	-1.21398	0.224756	1	0.295415
Coccidia	Pembroke Welsh Corgi	1.0389	0.318541	3.26144	0.00110847	1	2.82611
Coccidia	Poodle	-0.227687	0.386838	-0.588584	0.556141	1	0.796374
Coccidia	Pug	0.540421	0.459931	1.175	0.239993	1	1.71673
Coccidia	Shetland Sheepdog	-0.261026	0.715711	-0.364709	0.715329	1	0.770261
Coccidia	Shih Tzu	-13.3531	280.055	-0.0476802	0.961971	1	1.58791e-06
Coccidia	Siberian Husky	0.0188959	0.587488	0.0321639	0.974341	1	1.01908
Coccidia	Yorkshire Terrier	0.492986	0.512748	0.961459	0.336321	1	1.6372
Conjunctivitis	Australian Cattle Dog	0.0211182	0.509832	0.0414219	0.96696	1	1.02134
Conjunctivitis	Australian Shepherd	-0.172818	0.324495	-0.532576	0.594327	1	0.84129
Conjunctivitis	Beagle	0.255523	0.388859	0.657109	0.511111	1	1.29114
Conjunctivitis	Border Collie	0.329378	0.311889	1.05607	0.290934	1	1.3901
Conjunctivitis	Boston Terrier	-0.0772962	0.509188	-0.151803	0.879342	1	0.925616
Conjunctivitis	Boxer	-1.02207	0.712746	-1.43399	0.151574	1	0.359848
Conjunctivitis	Cavalier King Charles Spaniel	-0.85775	0.712298	-1.2042	0.228512	1	0.424115
Conjunctivitis	Chihuahua	-0.432306	0.508139	-0.850763	0.394901	1	0.649011
Conjunctivitis	Dachshund	-0.851626	0.505638	-1.68426	0.0921316	1	0.426721
Conjunctivitis	Doberman Pinscher	-13.0069	199.945	-0.0650524	0.948132	1	2.24485e-06
Conjunctivitis	English Springer Spaniel	0.576746	0.390811	1.47577	0.140006	1	1.78024
Conjunctivitis	German Shepherd Dog	0.0215844	0.252338	0.0855379	0.931834	1	1.02182
Conjunctivitis	Golden Retriever	-0.0614897	0.174191	-0.353002	0.724087	1	0.940363
Conjunctivitis	Great Dane	0.301474	0.420153	0.717534	0.473045	1	1.35185
Conjunctivitis	Greyhound	-1.4877	1.00435	-1.48127	0.138536	1	0.225891
Conjunctivitis	Havanese	0.0310085	0.456715	0.0678947	0.945869	1	1.03149
Conjunctivitis	Labrador Retriever	0.0398542	0.158411	0.251587	0.801361	1	1.04066
Conjunctivitis	Miniature Schnauzer	-0.561685	0.58422	-0.961428	0.336337	1	0.570247
Conjunctivitis	Pembroke Welsh Corgi	0.927143	0.292136	3.17366	0.00150528	1	2.52728
Conjunctivitis	Poodle	0.655697	0.22071	2.97085	0.00296974	1	1.92649
Conjunctivitis	Pug	-0.531378	0.584635	-0.908907	0.363399	1	0.587794
Conjunctivitis	Shetland Sheepdog	-0.0353052	0.509523	-0.0692907	0.944758	1	0.965311
Conjunctivitis	Shih Tzu	-13.9816	284.748	-0.0491016	0.960838	1	8.46978e-07
Conjunctivitis	Siberian Husky	-1.48445	1.00437	-1.478	0.139409	1	0.226627
Conjunctivitis	Yorkshire Terrier	0.47033	0.390755	1.20365	0.228727	1	1.60052
Corneal ulcer	Australian Cattle Dog	-13.4149	317.762	-0.0422168	0.966326	1	1.49275e-06
Corneal ulcer	Australian Shepherd	-0.709898	0.584757	-1.214	0.224746	1	0.491694
Corneal ulcer	Beagle	-13.6869	266.496	-0.0513587	0.95904	1	1.13728e-06
Corneal ulcer	Border Collie	-0.152224	0.510056	-0.298445	0.765363	1	0.858796
Corneal ulcer	Boston Terrier	1.57022	0.339032	4.63148	3.63055e-06	0.00481047	4.80771
Corneal ulcer	Boxer	1.48831	0.337804	4.40586	1.05366e-05	0.0139609	4.42962
Corneal ulcer	Cavalier King Charles Spaniel	0.204035	0.588974	0.346424	0.729024	1	1.22634
Corneal ulcer	Chihuahua	-0.284016	0.513332	-0.553281	0.580071	1	0.752754
Corneal ulcer	Dachshund	-1.38003	0.714707	-1.93091	0.0534942	1	0.25157
Corneal ulcer	Doberman Pinscher	-13.1154	322.929	-0.0406138	0.967604	1	2.01401e-06
Corneal ulcer	English Springer Spaniel	-0.221263	0.717804	-0.308249	0.757893	1	0.801506
Corneal ulcer	German Shepherd Dog	-1.30457	0.713094	-1.82944	0.0673332	1	0.27129
Corneal ulcer	Golden Retriever	-0.892145	0.363002	-2.45769	0.0139835	1	0.409776
Corneal ulcer	Great Dane	-0.45918	1.00777	-0.455641	0.648648	1	0.631801
Corneal ulcer	Greyhound	0.584119	0.513459	1.13762	0.255281	1	1.79341
Corneal ulcer	Havanese	-0.00199726	0.589357	-0.00338888	0.997296	1	0.998005
Corneal ulcer	Labrador Retriever	-0.947905	0.325798	-2.90949	0.00362017	1	0.387552
Corneal ulcer	Miniature Schnauzer	0.224807	0.512921	0.438288	0.661177	1	1.25208
Corneal ulcer	Pembroke Welsh Corgi	0.888075	0.425615	2.08657	0.0369271	1	2.43045
Corneal ulcer	Poodle	-0.903064	0.584377	-1.54534	0.122263	1	0.405326
Corneal ulcer	Pug	1.75464	0.264204	6.64122	3.11106e-11	4.12215e-08	5.78134
Corneal ulcer	Shetland Sheepdog	0.150499	0.589978	0.255092	0.798652	1	1.16241
Corneal ulcer	Shih Tzu	2.01198	0.236672	8.50113	1.87762e-17	2.48784e-14	7.47809
Corneal ulcer	Siberian Husky	0.213406	0.590686	0.361284	0.717887	1	1.23789
Corneal ulcer	Yorkshire Terrier	-0.218616	0.590428	-0.370267	0.711183	1	0.80363
Cruciate ligament rupture	Australian Cattle Dog	0.00785549	0.46055	0.0170568	0.986391	1	1.00789
Cruciate ligament rupture	Australian Shepherd	-0.287489	0.324958	-0.884696	0.376321	1	0.750145
Cruciate ligament rupture	Beagle	-0.57218	0.457782	-1.2499	0.211337	1	0.564294
Cruciate ligament rupture	Border Collie	-0.532332	0.416505	-1.27809	0.201217	1	0.587234
Cruciate ligament rupture	Boston Terrier	-1.67171	1.0049	-1.66355	0.0962019	1	0.187925
Cruciate ligament rupture	Boxer	0.0588436	0.419518	0.140265	0.888451	1	1.06061
Cruciate ligament rupture	Cavalier King Charles Spaniel	-1.73352	1.00447	-1.72581	0.0843815	1	0.176661
Cruciate ligament rupture	Chihuahua	-1.29466	0.58448	-2.21505	0.0267563	1	0.273992
Cruciate ligament rupture	Dachshund	-14.4752	208.733	-0.0693478	0.944713	1	5.17016e-07
Cruciate ligament rupture	Doberman Pinscher	-0.703622	0.714486	-0.984795	0.324725	1	0.49479
Cruciate ligament rupture	English Springer Spaniel	-0.582395	0.587024	-0.992114	0.321142	1	0.558559
Cruciate ligament rupture	German Shepherd Dog	0.102464	0.24618	0.416215	0.677253	1	1.1079
Cruciate ligament rupture	Golden Retriever	0.0213838	0.166093	0.128746	0.897559	1	1.02161
Cruciate ligament rupture	Great Dane	0.0429926	0.510908	0.0841494	0.932938	1	1.04393
Cruciate ligament rupture	Greyhound	-1.668	1.00464	-1.66029	0.0968553	1	0.188625
Cruciate ligament rupture	Havanese	0.379554	0.34826	1.08986	0.275774	1	1.46163
Cruciate ligament rupture	Labrador Retriever	1.02906	0.113008	9.10607	8.54165e-20	1.13177e-16	2.79842
Cruciate ligament rupture	Miniature Schnauzer	-14.2523	280.048	-0.0508924	0.959411	1	6.46096e-07
Cruciate ligament rupture	Pembroke Welsh Corgi	0.0435781	0.420031	0.10375	0.917368	1	1.04454
Cruciate ligament rupture	Poodle	-1.17625	0.453099	-2.59602	0.0094311	1	0.308432
Cruciate ligament rupture	Pug	-14.3974	282.238	-0.0510115	0.959316	1	5.58846e-07
Cruciate ligament rupture	Shetland Sheepdog	-1.04992	0.713851	-1.47078	0.141351	1	0.349967
Cruciate ligament rupture	Shih Tzu	-1.49854	0.714016	-2.09875	0.0358386	1	0.223455
Cruciate ligament rupture	Siberian Husky	-0.580077	0.586846	-0.988465	0.322925	1	0.559855
Cruciate ligament rupture	Yorkshire Terrier	-0.40783	0.459235	-0.888063	0.374507	1	0.665092
Deafness	Australian Cattle Dog	0.772634	0.44425	1.73919	0.0820018	1	2.16546
Deafness	Australian Shepherd	0.245425	0.371907	0.65991	0.509312	1	1.27816
Deafness	Beagle	-1.32187	0.725208	-1.82275	0.0683413	1	0.266636
Deafness	Border Collie	-1.03785	0.717466	-1.44655	0.148024	1	0.354217
Deafness	Boston Terrier	0.982918	0.435857	2.25514	0.0241246	1	2.67224
Deafness	Boxer	-0.19187	0.742889	-0.258276	0.796194	1	0.825414
Deafness	Cavalier King Charles Spaniel	2.30331	0.279056	8.25394	1.53256e-16	2.03065e-13	10.0073
Deafness	Chihuahua	-0.878181	0.525702	-1.67049	0.0948217	1	0.415538
Deafness	Dachshund	-0.258792	0.342037	-0.756621	0.449277	1	0.771984
Deafness	Doberman Pinscher	-12.7952	306.897	-0.0416923	0.966744	1	2.77393e-06
Deafness	English Springer Spaniel	1.5782	0.328057	4.81075	1.50367e-06	0.00199236	4.84621
Deafness	German Shepherd Dog	-0.713027	0.589475	-1.2096	0.226433	1	0.490158
Deafness	Golden Retriever	-0.845496	0.364578	-2.31911	0.0203891	1	0.429344
Deafness	Great Dane	0.756003	0.725439	1.04213	0.29735	1	2.12975
Deafness	Greyhound	-13.1569	296.262	-0.0444096	0.964578	1	1.93213e-06
Deafness	Havanese	0.282771	0.474908	0.595422	0.551562	1	1.3268
Deafness	Labrador Retriever	-0.728479	0.29284	-2.48764	0.0128595	1	0.482642
Deafness	Miniature Schnauzer	0.233716	0.470772	0.496453	0.619575	1	1.26329
Deafness	Pembroke Welsh Corgi	-14.2071	403.223	-0.0352338	0.971893	1	6.75992e-07
Deafness	Poodle	-0.814081	0.512932	-1.58711	0.112487	1	0.443046
Deafness	Pug	1.16055	0.294235	3.94428	8.00385e-05	0.106051	3.19167
Deafness	Shetland Sheepdog	0.263457	0.526963	0.499953	0.617108	1	1.30142
Deafness	Shih Tzu	0.213892	0.379611	0.563451	0.573128	1	1.23849
Deafness	Siberian Husky	-13.489	280.665	-0.0480609	0.961668	1	1.38609e-06
Deafness	Yorkshire Terrier	-0.408866	0.528663	-0.773396	0.439288	1	0.664404
Dental calculus	Australian Cattle Dog	-0.612759	0.294171	-2.083	0.0372512	1	0.541854
Dental calculus	Australian Shepherd	-0.107559	0.155763	-0.690526	0.489864	1	0.898024
Dental calculus	Beagle	0.349999	0.174715	2.00326	0.0451492	1	1.41907
Dental calculus	Border Collie	0.0536174	0.169163	0.316957	0.751277	1	1.05508
Dental calculus	Boston Terrier	-0.22791	0.254607	-0.895144	0.37071	1	0.796196
Dental calculus	Boxer	-0.91877	0.318346	-2.88608	0.00390078	1	0.39901
Dental calculus	Cavalier King Charles Spaniel	0.833409	0.187849	4.43658	9.14e-06	0.0121105	2.30115
Dental calculus	Chihuahua	0.701936	0.153063	4.58594	4.51957e-06	0.00598843	2.01766
Dental calculus	Dachshund	0.602332	0.131435	4.58272	4.58958e-06	0.00608119	1.82637
Dental calculus	Doberman Pinscher	-0.981074	0.393547	-2.4929	0.0126704	1	0.374908
Dental calculus	English Springer Spaniel	0.0449745	0.232757	0.193225	0.846783	1	1.046
Dental calculus	German Shepherd Dog	-0.959728	0.192345	-4.98962	6.04987e-07	0.000801608	0.382997
Dental calculus	Golden Retriever	-0.68443	0.108361	-6.31621	2.68054e-10	3.55172e-07	0.504378
Dental calculus	Great Dane	-0.250151	0.306571	-0.815963	0.414521	1	0.778684
Dental calculus	Greyhound	1.18392	0.17936	6.60084	4.08841e-11	5.41714e-08	3.26717
Dental calculus	Havanese	0.488885	0.192127	2.54459	0.0109406	1	1.6305
Dental calculus	Labrador Retriever	-0.850655	0.100705	-8.44703	2.98815e-17	3.9593e-14	0.427135
Dental calculus	Miniature Schnauzer	0.186922	0.197186	0.947947	0.343156	1	1.20553
Dental calculus	Pembroke Welsh Corgi	0.117544	0.220592	0.532856	0.594134	1	1.12473
Dental calculus	Poodle	0.232855	0.131645	1.76881	0.0769255	1	1.2622
Dental calculus	Pug	-0.113087	0.202323	-0.558942	0.576201	1	0.893073
Dental calculus	Shetland Sheepdog	0.799762	0.191568	4.17481	2.98233e-05	0.0395159	2.22501
Dental calculus	Shih Tzu	-0.266082	0.200753	-1.32542	0.185031	1	0.766376
Dental calculus	Siberian Husky	-0.418642	0.269612	-1.55276	0.120481	1	0.65794
Dental calculus	Yorkshire Terrier	0.488791	0.183481	2.66398	0.00772212	1	1.63034
Dog bite	Australian Cattle Dog	0.137788	0.268249	0.513658	0.607491	1	1.14773
Dog bite	Australian Shepherd	0.197663	0.158255	1.24901	0.211661	1	1.21855
Dog bite	Beagle	0.12853	0.217156	0.591879	0.553932	1	1.13716
Dog bite	Border Collie	-0.0348083	0.201633	-0.172632	0.862941	1	0.965791
Dog bite	Boston Terrier	0.0628855	0.266372	0.236082	0.813369	1	1.0649
Dog bite	Boxer	0.295714	0.224887	1.31494	0.18853	1	1.34409
Dog bite	Cavalier King Charles Spaniel	-1.25767	0.454696	-2.76595	0.00567578	1	0.284317
Dog bite	Chihuahua	-0.698733	0.278866	-2.50562	0.0122236	1	0.497215
Dog bite	Dachshund	-0.51549	0.215317	-2.3941	0.0166614	1	0.597208
Dog bite	Doberman Pinscher	0.525148	0.244067	2.15166	0.0314243	1	1.69071
Dog bite	English Springer Spaniel	-0.0672928	0.283596	-0.237284	0.812436	1	0.934921
Dog bite	German Shepherd Dog	-0.0413718	0.150154	-0.27553	0.782909	1	0.959472
Dog bite	Golden Retriever	-0.423381	0.113045	-3.74525	0.000180212	0.238781	0.654829
Dog bite	Great Dane	0.685272	0.224617	3.05085	0.00228196	1	1.98431
Dog bite	Greyhound	0.573191	0.220722	2.59689	0.00940716	1	1.77392
Dog bite	Havanese	-0.539114	0.313614	-1.71903	0.0856081	1	0.583265
Dog bite	Labrador Retriever	0.0184692	0.0893979	0.206596	0.836326	1	1.01864
Dog bite	Miniature Schnauzer	-0.208847	0.263845	-0.791554	0.428621	1	0.811519
Dog bite	Pembroke Welsh Corgi	0.293804	0.225079	1.30534	0.191778	1	1.34152
Dog bite	Poodle	-0.184861	0.17259	-1.0711	0.284124	1	0.83122
Dog bite	Pug	-0.199807	0.257518	-0.775895	0.437811	1	0.818889
Dog bite	Shetland Sheepdog	-0.730204	0.365149	-1.99974	0.0455284	1	0.481811
Dog bite	Shih Tzu	-0.659464	0.300953	-2.19125	0.0284336	1	0.517128
Dog bite	Siberian Husky	0.484483	0.229124	2.1145	0.0344723	1	1.62334
Dog bite	Yorkshire Terrier	-0.511453	0.302443	-1.69107	0.0908228	1	0.599624
Ear Infection	Australian Cattle Dog	-1.90459	0.712547	-2.67293	0.00751924	1	0.148884
Ear Infection	Australian Shepherd	-1.86668	0.412201	-4.52856	5.93867e-06	0.00786873	0.154637
Ear Infection	Beagle	0.177092	0.228804	0.773987	0.438939	1	1.19374
Ear Infection	Border Collie	-3.33547	1.00224	-3.32803	0.00087464	1	0.0355979
Ear Infection	Boston Terrier	-0.108069	0.302332	-0.35745	0.720755	1	0.897566
Ear Infection	Boxer	-0.300625	0.299917	-1.00236	0.316171	1	0.740356
Ear Infection	Cavalier King Charles Spaniel	0.0665052	0.272702	0.243875	0.807328	1	1.06877
Ear Infection	Chihuahua	-1.56959	0.453936	-3.45773	0.000544752	0.721797	0.208131
Ear Infection	Dachshund	-0.891905	0.275537	-3.23697	0.00120805	1	0.409874
Ear Infection	Doberman Pinscher	-1.81589	0.71254	-2.54848	0.0108195	1	0.162693
Ear Infection	English Springer Spaniel	0.872298	0.215718	4.0437	5.26153e-05	0.0697153	2.3924
Ear Infection	German Shepherd Dog	0.169037	0.145582	1.16112	0.245595	1	1.18416
Ear Infection	Golden Retriever	0.563273	0.0874517	6.44096	1.18719e-10	1.57302e-07	1.75641
Ear Infection	Great Dane	-0.451558	0.364547	-1.23868	0.215463	1	0.636636
Ear Infection	Greyhound	-1.5752	0.583809	-2.69815	0.00697269	1	0.206966
Ear Infection	Havanese	-0.371812	0.313262	-1.1869	0.235266	1	0.689484
Ear Infection	Labrador Retriever	0.659279	0.0797088	8.2711	1.32729e-16	1.75866e-13	1.9334
Ear Infection	Miniature Schnauzer	-1.50774	0.506525	-2.97664	0.00291423	1	0.221409
Ear Infection	Pembroke Welsh Corgi	-2.85968	1.00235	-2.85299	0.00433101	1	0.057287
Ear Infection	Poodle	0.466354	0.144334	3.23107	0.00123327	1	1.59417
Ear Infection	Pug	0.889854	0.189132	4.70494	2.5394e-06	0.0033647	2.43477
Ear Infection	Shetland Sheepdog	-1.99399	0.712033	-2.80042	0.00510366	1	0.136151
Ear Infection	Shih Tzu	0.377449	0.217901	1.7322	0.0832375	1	1.45856
Ear Infection	Siberian Husky	-2.67947	1.00362	-2.66979	0.00758977	1	0.0685997
Ear Infection	Yorkshire Terrier	-1.23491	0.455019	-2.71397	0.00664817	1	0.290861
Entropion	Australian Cattle Dog	-12.9358	327.819	-0.0394601	0.968524	1	2.41023e-06
Entropion	Australian Shepherd	-13.9969	313.151	-0.0446969	0.964349	1	8.34117e-07
Entropion	Beagle	-13.8776	453.337	-0.030612	0.975579	1	9.39824e-07
Entropion	Border Collie	-13.9504	377.069	-0.0369968	0.970488	1	8.73843e-07
Entropion	Boston Terrier	-12.9473	313.154	-0.0413449	0.967021	1	2.38256e-06
Entropion	Boxer	-13.9855	462.775	-0.0302208	0.975891	1	8.43714e-07
Entropion	Cavalier King Charles Spaniel	0.197813	0.716864	0.275942	0.782592	1	1.21873
Entropion	Chihuahua	-13.8467	430.133	-0.0321916	0.974319	1	9.69322e-07
Entropion	Dachshund	-13.8827	352.315	-0.0394043	0.968568	1	9.34988e-07
Entropion	Doberman Pinscher	0.747395	0.590529	1.26564	0.205643	1	2.11149
Entropion	English Springer Spaniel	-0.3624	1.00716	-0.359824	0.718979	1	0.696004
Entropion	German Shepherd Dog	-15.0368	435.448	-0.0345318	0.972453	1	2.94848e-07
Entropion	Golden Retriever	-0.441466	0.33089	-1.33418	0.182145	1	0.643093
Entropion	Great Dane	1.77129	0.356859	4.96355	6.92175e-07	0.000917132	5.87842
Entropion	Greyhound	-12.9284	313.374	-0.0412553	0.967092	1	2.42821e-06
Entropion	Havanese	-0.5443	1.00629	-0.540898	0.588578	1	0.580248
Entropion	Labrador Retriever	0.111429	0.255041	0.436905	0.662181	1	1.11787
Entropion	Miniature Schnauzer	-13.9187	469.802	-0.0296266	0.976365	1	9.01989e-07
Entropion	Pembroke Welsh Corgi	-13.9992	460.279	-0.0304146	0.975736	1	8.32171e-07
Entropion	Poodle	-0.124293	0.510014	-0.243706	0.807459	1	0.883121
Entropion	Pug	0.888938	0.514425	1.72802	0.0839841	1	2.43254
Entropion	Shetland Sheepdog	-12.9074	318.226	-0.0405606	0.967646	1	2.47956e-06
Entropion	Shih Tzu	-0.540885	1.00688	-0.53719	0.591136	1	0.582233
Entropion	Siberian Husky	-12.9469	314.068	-0.0412232	0.967118	1	2.38359e-06
Entropion	Yorkshire Terrier	-12.8523	303.645	-0.0423268	0.966238	1	2.62007e-06
Extracted teeth	Australian Cattle Dog	-0.354002	0.277694	-1.27479	0.202383	1	0.701874
Extracted teeth	Australian Shepherd	-0.566455	0.186905	-3.03072	0.00243973	1	0.567534
Extracted teeth	Beagle	-0.0319786	0.192167	-0.166411	0.867834	1	0.968527
Extracted teeth	Border Collie	-0.574754	0.209832	-2.73912	0.00616038	1	0.562843
Extracted teeth	Boston Terrier	0.398642	0.221683	1.79825	0.0721378	1	1.4898
Extracted teeth	Boxer	0.257665	0.220618	1.16792	0.242837	1	1.29391
Extracted teeth	Cavalier King Charles Spaniel	1.45275	0.180512	8.04792	8.42162e-16	1.11587e-12	4.27484
Extracted teeth	Chihuahua	1.45269	0.15089	9.62745	6.123e-22	8.11297e-19	4.27458
Extracted teeth	Dachshund	1.09072	0.129994	8.39052	4.83991e-17	6.41288e-14	2.97641
Extracted teeth	Doberman Pinscher	-1.47638	0.513657	-2.87426	0.00404978	1	0.228463
Extracted teeth	English Springer Spaniel	-0.516524	0.279894	-1.84543	0.0649749	1	0.596591
Extracted teeth	German Shepherd Dog	-0.968651	0.203519	-4.75952	1.94057e-06	0.00257125	0.379595
Extracted teeth	Golden Retriever	-1.46661	0.150932	-9.71699	2.55224e-22	3.38172e-19	0.230707
Extracted teeth	Great Dane	-1.02985	0.460528	-2.23623	0.0253368	1	0.357062
Extracted teeth	Greyhound	0.598492	0.207653	2.88217	0.00394952	1	1.81937
Extracted teeth	Havanese	0.842429	0.188072	4.4793	7.48889e-06	0.00992278	2.322
Extracted teeth	Labrador Retriever	-0.991387	0.109029	-9.0929	9.64282e-20	1.27767e-16	0.371062
Extracted teeth	Miniature Schnauzer	1.211	0.171984	7.04136	1.90371e-12	2.52242e-09	3.35685
Extracted teeth	Pembroke Welsh Corgi	0.791633	0.197267	4.013	5.9953e-05	0.0794377	2.207
Extracted teeth	Poodle	-0.390172	0.160962	-2.424	0.0153506	1	0.676941
Extracted teeth	Pug	1.10178	0.172605	6.38324	1.73384e-10	2.29734e-07	3.00951
Extracted teeth	Shetland Sheepdog	0.548765	0.207431	2.64553	0.0081564	1	1.73111
Extracted teeth	Shih Tzu	0.37832	0.179258	2.11048	0.0348168	1	1.45983
Extracted teeth	Siberian Husky	-0.46575	0.281502	-1.65451	0.0980232	1	0.627664
Extracted teeth	Yorkshire Terrier	1.07884	0.177626	6.07364	1.25039e-09	1.65677e-06	2.94126
Fleas	Australian Cattle Dog	0.717292	0.393041	1.82498	0.0680039	1	2.04888
Fleas	Australian Shepherd	0.386364	0.278499	1.38731	0.165348	1	1.47162
Fleas	Beagle	0.346894	0.367006	0.945199	0.344557	1	1.41467
Fleas	Border Collie	0.235643	0.343953	0.685102	0.49328	1	1.26572
Fleas	Boston Terrier	0.300485	0.458806	0.65493	0.512513	1	1.35051
Fleas	Boxer	-0.793818	0.71354	-1.11251	0.26592	1	0.452115
Fleas	Cavalier King Charles Spaniel	0.233845	0.458251	0.510298	0.609843	1	1.26345
Fleas	Chihuahua	0.0327803	0.390246	0.0839991	0.933057	1	1.03332
Fleas	Dachshund	-0.214152	0.364253	-0.58792	0.556586	1	0.807226
Fleas	Doberman Pinscher	-0.0231797	0.587093	-0.0394822	0.968506	1	0.977087
Fleas	English Springer Spaniel	-0.22693	0.586766	-0.386747	0.698943	1	0.796976
Fleas	German Shepherd Dog	-0.634045	0.385278	-1.64568	0.0998288	1	0.530442
Fleas	Golden Retriever	-0.0198699	0.192034	-0.103471	0.917589	1	0.980326
Fleas	Great Dane	-0.0471849	0.586976	-0.0803864	0.93593	1	0.953911
Fleas	Greyhound	0.0585724	0.51007	0.114832	0.908578	1	1.06032
Fleas	Havanese	-0.123254	0.509668	-0.241832	0.80891	1	0.884039
Fleas	Labrador Retriever	-0.634864	0.222666	-2.8512	0.00435546	1	0.530008
Fleas	Miniature Schnauzer	-0.911734	0.713621	-1.27762	0.201385	1	0.401827
Fleas	Pembroke Welsh Corgi	0.500353	0.390302	1.28196	0.199856	1	1.6493
Fleas	Poodle	-0.348554	0.361515	-0.964148	0.334972	1	0.705708
Fleas	Pug	0.149646	0.420363	0.355993	0.721846	1	1.16142
Fleas	Shetland Sheepdog	0.613747	0.392098	1.56529	0.117514	1	1.84734
Fleas	Shih Tzu	0.379472	0.367728	1.03194	0.302101	1	1.46151
Fleas	Siberian Husky	-0.65723	0.714595	-0.919724	0.357717	1	0.518285
Fleas	Yorkshire Terrier	0.876	0.319498	2.7418	0.00611037	1	2.40128
Food or medicine allergies	Australian Cattle Dog	-1.30831	1.00489	-1.30195	0.192935	1	0.270277
Food or medicine allergies	Australian Shepherd	-0.433446	0.38513	-1.12545	0.260396	1	0.648271
Food or medicine allergies	Beagle	0.140996	0.41875	0.336707	0.736338	1	1.15142
Food or medicine allergies	Border Collie	-1.34269	0.711557	-1.88697	0.0591638	1	0.261142
Food or medicine allergies	Boston Terrier	-0.279416	0.585472	-0.477249	0.633185	1	0.756226
Food or medicine allergies	Boxer	0.771313	0.329575	2.34033	0.0192667	1	2.1626
Food or medicine allergies	Cavalier King Charles Spaniel	-0.762412	0.712488	-1.07007	0.284588	1	0.46654
Food or medicine allergies	Chihuahua	-1.81721	1.00279	-1.81215	0.0699629	1	0.162478
Food or medicine allergies	Dachshund	-0.810305	0.506758	-1.599	0.109821	1	0.444722
Food or medicine allergies	Doberman Pinscher	-0.159682	0.586269	-0.27237	0.785337	1	0.852415
Food or medicine allergies	English Springer Spaniel	0.303178	0.458318	0.661502	0.508291	1	1.35416
Food or medicine allergies	German Shepherd Dog	0.216591	0.246559	0.878456	0.379696	1	1.24184
Food or medicine allergies	Golden Retriever	0.0129346	0.1793	0.0721392	0.942491	1	1.01302
Food or medicine allergies	Great Dane	0.890062	0.348748	2.55217	0.0107056	1	2.43528
Food or medicine allergies	Greyhound	-0.699127	0.713052	-0.980471	0.326854	1	0.497019
Food or medicine allergies	Havanese	-0.831095	0.711992	-1.16728	0.243097	1	0.435572
Food or medicine allergies	Labrador Retriever	-0.363123	0.193122	-1.88027	0.060071	1	0.695501
Food or medicine allergies	Miniature Schnauzer	-0.4862	0.584458	-0.831881	0.405476	1	0.614959
Food or medicine allergies	Pembroke Welsh Corgi	0.524067	0.36545	1.43403	0.151564	1	1.68888
Food or medicine allergies	Poodle	0.48216	0.247015	1.95195	0.0509446	1	1.61957
Food or medicine allergies	Pug	-0.481534	0.584935	-0.823227	0.410379	1	0.617835
Food or medicine allergies	Shetland Sheepdog	-1.37944	1.00467	-1.37302	0.169746	1	0.25172
Food or medicine allergies	Shih Tzu	-0.934051	0.713599	-1.30893	0.190558	1	0.392959
Food or medicine allergies	Siberian Husky	0.0232517	0.509509	0.0456354	0.963601	1	1.02352
Food or medicine allergies	Yorkshire Terrier	-1.50027	1.00464	-1.49334	0.135347	1	0.22307
Food or medicine allergies that affect the skin	Australian Cattle Dog	-13.1493	199.242	-0.0659966	0.947381	1	1.94693e-06
Food or medicine allergies that affect the skin	Australian Shepherd	-0.213926	0.309555	-0.691076	0.489518	1	0.807408
Food or medicine allergies that affect the skin	Beagle	-0.517692	0.507751	-1.01958	0.307929	1	0.595894
Food or medicine allergies that affect the skin	Border Collie	-1.58659	0.711106	-2.23116	0.0256708	1	0.204623
Food or medicine allergies that affect the skin	Boston Terrier	0.357897	0.389751	0.918271	0.358477	1	1.43032
Food or medicine allergies that affect the skin	Boxer	0.618868	0.314411	1.96834	0.049029	1	1.85683
Food or medicine allergies that affect the skin	Cavalier King Charles Spaniel	-1.70927	1.00384	-1.70272	0.0886199	1	0.180998
Food or medicine allergies that affect the skin	Chihuahua	-1.34579	0.712538	-1.88873	0.0589286	1	0.260334
Food or medicine allergies that affect the skin	Dachshund	-2.44918	1.00292	-2.44205	0.0146042	1	0.0863643
Food or medicine allergies that affect the skin	Doberman Pinscher	0.310555	0.420174	0.739112	0.459839	1	1.36418
Food or medicine allergies that affect the skin	English Springer Spaniel	0.250825	0.41965	0.597702	0.550039	1	1.28509
Food or medicine allergies that affect the skin	German Shepherd Dog	0.397772	0.20393	1.95053	0.051113	1	1.4885
Food or medicine allergies that affect the skin	Golden Retriever	0.015409	0.159245	0.0967626	0.922915	1	1.01553
Food or medicine allergies that affect the skin	Great Dane	0.84589	0.317245	2.66636	0.00766766	1	2.33005
Food or medicine allergies that affect the skin	Greyhound	-0.942767	0.712606	-1.32299	0.18584	1	0.389549
Food or medicine allergies that affect the skin	Havanese	0.0584904	0.418229	0.139853	0.888776	1	1.06023
Food or medicine allergies that affect the skin	Labrador Retriever	0.0373434	0.148046	0.252241	0.800854	1	1.03805
Food or medicine allergies that affect the skin	Miniature Schnauzer	-0.0109688	0.417816	-0.0262528	0.979056	1	0.989091
Food or medicine allergies that affect the skin	Pembroke Welsh Corgi	0.268562	0.364476	0.736844	0.461217	1	1.30808
Food or medicine allergies that affect the skin	Poodle	-0.769532	0.38392	-2.00441	0.0450264	1	0.46323
Food or medicine allergies that affect the skin	Pug	-0.421399	0.50819	-0.829215	0.406983	1	0.656128
Food or medicine allergies that affect the skin	Shetland Sheepdog	-0.916521	0.712923	-1.28558	0.198589	1	0.399908
Food or medicine allergies that affect the skin	Shih Tzu	0.129354	0.389112	0.332433	0.739562	1	1.13809
Food or medicine allergies that affect the skin	Siberian Husky	-0.222723	0.508864	-0.437685	0.661614	1	0.800337
Food or medicine allergies that affect the skin	Yorkshire Terrier	-0.614349	0.585163	-1.04988	0.293775	1	0.540993
Foreign body ingestion or blockage	Australian Cattle Dog	-0.661528	0.713636	-0.926982	0.353936	1	0.516062
Foreign body ingestion or blockage	Australian Shepherd	-0.848078	0.453129	-1.8716	0.0612615	1	0.428237
Foreign body ingestion or blockage	Beagle	0.263265	0.389016	0.676747	0.498567	1	1.30117
Foreign body ingestion or blockage	Border Collie	-0.11588	0.386302	-0.299974	0.764197	1	0.890582
Foreign body ingestion or blockage	Boston Terrier	-0.0425985	0.509273	-0.0836457	0.933338	1	0.958296
Foreign body ingestion or blockage	Boxer	0.156223	0.418238	0.373526	0.708757	1	1.16909
Foreign body ingestion or blockage	Cavalier King Charles Spaniel	-0.408434	0.584917	-0.698276	0.485004	1	0.66469
Foreign body ingestion or blockage	Chihuahua	-1.1467	0.712973	-1.60833	0.107762	1	0.317684
Foreign body ingestion or blockage	Dachshund	-0.0036902	0.343107	-0.0107553	0.991419	1	0.996317
Foreign body ingestion or blockage	Doberman Pinscher	0.656702	0.391521	1.67731	0.0934816	1	1.92842
Foreign body ingestion or blockage	English Springer Spaniel	0.0152702	0.509699	0.0299592	0.9761	1	1.01539
Foreign body ingestion or blockage	German Shepherd Dog	-0.721404	0.360113	-2.00327	0.0451482	1	0.48607
Foreign body ingestion or blockage	Golden Retriever	-0.00491164	0.174569	-0.0281358	0.977554	1	0.9951
Foreign body ingestion or blockage	Great Dane	0.175957	0.458255	0.383972	0.700999	1	1.19239
Foreign body ingestion or blockage	Greyhound	-0.341369	0.585317	-0.58322	0.559745	1	0.710797
Foreign body ingestion or blockage	Havanese	-0.470627	0.58463	-0.805	0.42082	1	0.62461
Foreign body ingestion or blockage	Labrador Retriever	0.499501	0.138965	3.59445	0.000325077	0.430727	1.6479
Foreign body ingestion or blockage	Miniature Schnauzer	-0.0107332	0.456446	-0.0235147	0.98124	1	0.989324
Foreign body ingestion or blockage	Pembroke Welsh Corgi	0.30945	0.3888	0.795909	0.426085	1	1.36268
Foreign body ingestion or blockage	Poodle	0.479342	0.240648	1.99188	0.0463844	1	1.61501
Foreign body ingestion or blockage	Pug	0.00594694	0.456986	0.0130134	0.989617	1	1.00596
Foreign body ingestion or blockage	Shetland Sheepdog	-0.726721	0.713258	-1.01888	0.308262	1	0.483492
Foreign body ingestion or blockage	Shih Tzu	-1.67026	1.00382	-1.66391	0.0961311	1	0.188198
Foreign body ingestion or blockage	Siberian Husky	0.55173	0.390406	1.41322	0.157591	1	1.73625
Foreign body ingestion or blockage	Yorkshire Terrier	-1.53429	1.00452	-1.5274	0.126663	1	0.215608
Fractured bone (limb)	Australian Cattle Dog	0.0989238	0.716286	0.138107	0.890156	1	1.10398
Fractured bone (limb)	Australian Shepherd	0.282722	0.389314	0.726206	0.467712	1	1.32674
Fractured bone (limb)	Beagle	-0.9858	1.00508	-0.980817	0.326683	1	0.373141
Fractured bone (limb)	Border Collie	0.073111	0.509431	0.143515	0.885883	1	1.07585
Fractured bone (limb)	Boston Terrier	-0.697248	1.00593	-0.693137	0.488223	1	0.497954
Fractured bone (limb)	Boxer	-0.206342	0.71512	-0.288542	0.772932	1	0.813555
Fractured bone (limb)	Cavalier King Charles Spaniel	0.357606	0.587709	0.608475	0.542873	1	1.4299
Fractured bone (limb)	Chihuahua	-0.399894	0.715952	-0.558548	0.57647	1	0.670391
Fractured bone (limb)	Dachshund	-0.38814	0.586301	-0.662015	0.507961	1	0.678317
Fractured bone (limb)	Doberman Pinscher	0.123105	0.716596	0.171791	0.863602	1	1.131
Fractured bone (limb)	English Springer Spaniel	-13.212	322.959	-0.0409092	0.967368	1	1.82855e-06
Fractured bone (limb)	German Shepherd Dog	0.312786	0.329572	0.949067	0.342586	1	1.36723
Fractured bone (limb)	Golden Retriever	-0.284555	0.281267	-1.01169	0.311686	1	0.752349
Fractured bone (limb)	Great Dane	-13.1837	309.851	-0.0425485	0.966061	1	1.88104e-06
Fractured bone (limb)	Greyhound	2.0178	0.300399	6.71706	1.85434e-11	2.457e-08	7.52173
Fractured bone (limb)	Havanese	-13.2152	294.82	-0.0448246	0.964247	1	1.82269e-06
Fractured bone (limb)	Labrador Retriever	-0.446374	0.280277	-1.59262	0.111246	1	0.639944
Fractured bone (limb)	Miniature Schnauzer	0.222723	0.587248	0.379266	0.70449	1	1.24947
Fractured bone (limb)	Pembroke Welsh Corgi	0.502237	0.51148	0.981929	0.326135	1	1.65241
Fractured bone (limb)	Poodle	0.579026	0.329441	1.7576	0.078815	1	1.7843
Fractured bone (limb)	Pug	0.232696	0.58802	0.395727	0.692306	1	1.262
Fractured bone (limb)	Shetland Sheepdog	0.0299402	0.716137	0.0418079	0.966652	1	1.03039
Fractured bone (limb)	Shih Tzu	-13.242	284.701	-0.0465119	0.962902	1	1.77454e-06
Fractured bone (limb)	Siberian Husky	0.431934	0.588104	0.734451	0.462674	1	1.54023
Fractured bone (limb)	Yorkshire Terrier	-0.0832512	0.716767	-0.116148	0.907535	1	0.92012
Fractured teeth	Australian Cattle Dog	0.658708	0.272119	2.42066	0.0154922	1	1.93229
Fractured teeth	Australian Shepherd	0.43666	0.1825	2.39266	0.0167266	1	1.54753
Fractured teeth	Beagle	-0.472055	0.32929	-1.43355	0.1517	1	0.623719
Fractured teeth	Border Collie	0.767219	0.186536	4.11297	3.90601e-05	0.0517546	2.15377
Fractured teeth	Boston Terrier	-0.0317823	0.347582	-0.0914382	0.927144	1	0.968717
Fractured teeth	Boxer	-0.278282	0.364929	-0.762563	0.445724	1	0.757084
Fractured teeth	Cavalier King Charles Spaniel	-0.368155	0.389656	-0.944821	0.34475	1	0.69201
Fractured teeth	Chihuahua	-1.04863	0.388124	-2.70178	0.00689684	1	0.350418
Fractured teeth	Dachshund	0.0354698	0.207485	0.170951	0.864263	1	1.03611
Fractured teeth	Doberman Pinscher	-0.925429	0.586015	-1.57919	0.114293	1	0.396361
Fractured teeth	English Springer Spaniel	0.520059	0.27851	1.86729	0.0618613	1	1.68213
Fractured teeth	German Shepherd Dog	0.295779	0.171742	1.72223	0.0850274	1	1.34417
Fractured teeth	Golden Retriever	-0.324888	0.141545	-2.29529	0.0217165	1	0.722609
Fractured teeth	Great Dane	-0.176749	0.419684	-0.421147	0.673648	1	0.83799
Fractured teeth	Greyhound	-1.18594	0.584887	-2.02765	0.0425962	1	0.305458
Fractured teeth	Havanese	-0.693589	0.419148	-1.65476	0.0979735	1	0.499779
Fractured teeth	Labrador Retriever	0.285054	0.104026	2.74023	0.00613966	1	1.32983
Fractured teeth	Miniature Schnauzer	-0.227618	0.329306	-0.691207	0.489436	1	0.796428
Fractured teeth	Pembroke Welsh Corgi	1.18332	0.209118	5.65864	1.52581e-08	2.0217e-05	3.26521
Fractured teeth	Poodle	-0.603585	0.2585	-2.33495	0.019546	1	0.546847
Fractured teeth	Pug	-0.350669	0.329988	-1.06267	0.28793	1	0.704216
Fractured teeth	Shetland Sheepdog	0.298203	0.295124	1.01043	0.312289	1	1.34743
Fractured teeth	Shih Tzu	-0.451177	0.329717	-1.36838	0.171194	1	0.636878
Fractured teeth	Siberian Husky	0.166606	0.318298	0.523428	0.600677	1	1.18129
Fractured teeth	Yorkshire Terrier	-1.27539	0.509524	-2.5031	0.012311	1	0.279322
Giardia	Australian Cattle Dog	0.390494	0.275588	1.41695	0.156497	1	1.47771
Giardia	Australian Shepherd	-0.00223161	0.184654	-0.0120854	0.990358	1	0.997771
Giardia	Beagle	0.161074	0.263532	0.611211	0.54106	1	1.17477
Giardia	Border Collie	0.471122	0.18821	2.50318	0.0123083	1	1.60179
Giardia	Boston Terrier	0.661035	0.237408	2.78438	0.00536301	1	1.9368
Giardia	Boxer	-0.262751	0.300151	-0.875395	0.381359	1	0.768934
Giardia	Cavalier King Charles Spaniel	-0.248195	0.32818	-0.756279	0.449482	1	0.780207
Giardia	Chihuahua	-0.522696	0.342591	-1.52571	0.127081	1	0.59292
Giardia	Dachshund	-0.989506	0.340046	-2.90992	0.00361519	1	0.37176
Giardia	Doberman Pinscher	-0.366932	0.365788	-1.00313	0.315799	1	0.692857
Giardia	English Springer Spaniel	-0.63149	0.418423	-1.50922	0.131244	1	0.531799
Giardia	German Shepherd Dog	0.119065	0.148116	0.803861	0.421477	1	1.12644
Giardia	Golden Retriever	0.0568001	0.102021	0.556751	0.577697	1	1.05844
Giardia	Great Dane	-0.435415	0.345091	-1.26174	0.207041	1	0.646996
Giardia	Greyhound	-0.523369	0.388269	-1.34796	0.177673	1	0.592521
Giardia	Havanese	0.00687534	0.290543	0.0236638	0.981121	1	1.0069
Giardia	Labrador Retriever	0.0109853	0.0992526	0.11068	0.91187	1	1.01105
Giardia	Miniature Schnauzer	-0.71062	0.386724	-1.83754	0.0661306	1	0.491339
Giardia	Pembroke Welsh Corgi	0.213261	0.244175	0.873395	0.382448	1	1.23771
Giardia	Poodle	0.0529712	0.177133	0.299048	0.764904	1	1.0544
Giardia	Pug	-0.154242	0.313418	-0.492128	0.622629	1	0.857065
Giardia	Shetland Sheepdog	-0.62623	0.418128	-1.4977	0.134211	1	0.534603
Giardia	Shih Tzu	-1.20556	0.506984	-2.3779	0.0174113	1	0.299524
Giardia	Siberian Husky	-0.0644131	0.315002	-0.204485	0.837975	1	0.937618
Giardia	Yorkshire Terrier	-1.775	0.711583	-2.49444	0.0126157	1	0.169484
Gingivitis	Australian Cattle Dog	-0.332258	0.516223	-0.643632	0.519814	1	0.717302
Gingivitis	Australian Shepherd	-0.420093	0.34352	-1.22291	0.221364	1	0.656986
Gingivitis	Beagle	0.4204	0.280506	1.49872	0.133947	1	1.52257
Gingivitis	Border Collie	-0.605827	0.418419	-1.44789	0.147646	1	0.545623
Gingivitis	Boston Terrier	-1.0024	0.716327	-1.39936	0.161704	1	0.366997
Gingivitis	Boxer	0.418931	0.371154	1.12873	0.259013	1	1.52034
Gingivitis	Cavalier King Charles Spaniel	0.758816	0.321531	2.36001	0.0182745	1	2.13575
Gingivitis	Chihuahua	0.950331	0.216073	4.3982	1.0915e-05	0.0144624	2.58657
Gingivitis	Dachshund	0.677544	0.199823	3.39072	0.00069709	0.923645	1.96904
Gingivitis	Doberman Pinscher	-1.32538	1.00668	-1.31658	0.187979	1	0.265703
Gingivitis	English Springer Spaniel	-1.1094	0.717167	-1.54692	0.121883	1	0.329757
Gingivitis	German Shepherd Dog	-0.969107	0.415313	-2.33344	0.0196252	1	0.379422
Gingivitis	Golden Retriever	-1.0694	0.265572	-4.02678	5.65459e-05	0.0749233	0.343215
Gingivitis	Great Dane	0.484778	0.46215	1.04896	0.294195	1	1.62382
Gingivitis	Greyhound	1.43423	0.261187	5.49119	3.99246e-08	5.29001e-05	4.1964
Gingivitis	Havanese	0.787968	0.291104	2.70683	0.00679295	1	2.19892
Gingivitis	Labrador Retriever	-1.08789	0.231533	-4.69865	2.61882e-06	0.00346994	0.336926
Gingivitis	Miniature Schnauzer	0.526568	0.308861	1.70487	0.0882189	1	1.69311
Gingivitis	Pembroke Welsh Corgi	0.0453283	0.425654	0.106491	0.915193	1	1.04637
Gingivitis	Poodle	-0.644751	0.343004	-1.87972	0.0601465	1	0.524793
Gingivitis	Pug	-0.295478	0.393815	-0.750295	0.453077	1	0.744176
Gingivitis	Shetland Sheepdog	1.04406	0.284188	3.67385	0.00023892	0.316569	2.84074
Gingivitis	Shih Tzu	-0.429761	0.393312	-1.09267	0.274538	1	0.650664
Gingivitis	Siberian Husky	-0.666634	0.590722	-1.12851	0.259106	1	0.513434
Gingivitis	Yorkshire Terrier	0.42446	0.300662	1.41175	0.158024	1	1.52876
Hearing loss (incompletely deaf)	Australian Cattle Dog	-0.137123	0.550201	-0.249224	0.803187	1	0.871863
Hearing loss (incompletely deaf)	Australian Shepherd	0.205329	0.345023	0.595118	0.551765	1	1.22793
Hearing loss (incompletely deaf)	Beagle	0.169619	0.335498	0.505573	0.613157	1	1.18485
Hearing loss (incompletely deaf)	Border Collie	-0.417437	0.469605	-0.888911	0.374051	1	0.658733
Hearing loss (incompletely deaf)	Boston Terrier	-0.455749	0.73157	-0.622974	0.533302	1	0.633973
Hearing loss (incompletely deaf)	Boxer	-1.32771	1.13558	-1.16919	0.242326	1	0.265084
Hearing loss (incompletely deaf)	Cavalier King Charles Spaniel	1.6491	0.334523	4.92969	8.23614e-07	0.00109129	5.20228
Hearing loss (incompletely deaf)	Chihuahua	-0.9057	0.428812	-2.11212	0.0346764	1	0.404259
Hearing loss (incompletely deaf)	Dachshund	-1.2273	0.392578	-3.12627	0.0017704	1	0.293082
Hearing loss (incompletely deaf)	Doberman Pinscher	-12.7087	292.927	-0.0433852	0.965394	1	3.0247e-06
Hearing loss (incompletely deaf)	English Springer Spaniel	1.60327	0.314848	5.09221	3.53914e-07	0.000468936	4.96926
Hearing loss (incompletely deaf)	German Shepherd Dog	0.751455	0.320398	2.34538	0.0190079	1	2.12008
Hearing loss (incompletely deaf)	Golden Retriever	-0.248605	0.262265	-0.947916	0.343172	1	0.779888
Hearing loss (incompletely deaf)	Great Dane	-12.0379	278.419	-0.0432365	0.965513	1	5.91595e-06
Hearing loss (incompletely deaf)	Greyhound	-13.1679	285.063	-0.0461929	0.963156	1	1.911e-06
Hearing loss (incompletely deaf)	Havanese	-0.414765	0.543431	-0.763235	0.445323	1	0.660495
Hearing loss (incompletely deaf)	Labrador Retriever	-0.695322	0.264091	-2.63289	0.0084663	1	0.498914
Hearing loss (incompletely deaf)	Miniature Schnauzer	0.684155	0.362501	1.88732	0.0591176	1	1.9821
Hearing loss (incompletely deaf)	Pembroke Welsh Corgi	-0.890897	0.793498	-1.12275	0.261545	1	0.410287
Hearing loss (incompletely deaf)	Poodle	0.0169841	0.319564	0.0531477	0.957614	1	1.01713
Hearing loss (incompletely deaf)	Pug	0.780039	0.297975	2.6178	0.00884993	1	2.18156
Hearing loss (incompletely deaf)	Shetland Sheepdog	1.07985	0.370875	2.91164	0.00359542	1	2.94424
Hearing loss (incompletely deaf)	Shih Tzu	0.365674	0.311146	1.17525	0.239895	1	1.44149
Hearing loss (incompletely deaf)	Siberian Husky	-0.438855	0.632446	-0.693901	0.487744	1	0.644775
Hearing loss (incompletely deaf)	Yorkshire Terrier	0.0351171	0.380464	0.0923008	0.926459	1	1.03574
Hip dysplasia	Australian Cattle Dog	-1.32939	1.00567	-1.3219	0.186202	1	0.264638
Hip dysplasia	Australian Shepherd	-0.225949	0.362068	-0.624051	0.532594	1	0.797759
Hip dysplasia	Beagle	-0.440467	0.509758	-0.86407	0.387549	1	0.643736
Hip dysplasia	Border Collie	0.423969	0.313467	1.35251	0.176211	1	1.52801
Hip dysplasia	Boston Terrier	-0.668625	0.714552	-0.935725	0.349415	1	0.512413
Hip dysplasia	Boxer	-0.0896545	0.509361	-0.176014	0.860283	1	0.914247
Hip dysplasia	Cavalier King Charles Spaniel	-0.317366	0.586036	-0.541547	0.58813	1	0.728064
Hip dysplasia	Chihuahua	-0.91622	0.585568	-1.56467	0.11766	1	0.400028
Hip dysplasia	Dachshund	-1.00004	0.507766	-1.96948	0.0488976	1	0.367866
Hip dysplasia	Doberman Pinscher	-1.14611	1.00559	-1.13974	0.254395	1	0.317871
Hip dysplasia	English Springer Spaniel	0.467449	0.422118	1.10739	0.268125	1	1.59592
Hip dysplasia	German Shepherd Dog	1.48361	0.167871	8.83779	9.76334e-19	1.29364e-15	4.40882
Hip dysplasia	Golden Retriever	0.566021	0.156498	3.61679	0.000298276	0.395216	1.76124
Hip dysplasia	Great Dane	-0.445791	0.715164	-0.623341	0.53306	1	0.640318
Hip dysplasia	Greyhound	-13.8702	311.572	-0.0445168	0.964492	1	9.46773e-07
Hip dysplasia	Havanese	-0.870394	0.714148	-1.21879	0.222925	1	0.418786
Hip dysplasia	Labrador Retriever	0.448526	0.148578	3.01878	0.00253795	1	1.566
Hip dysplasia	Miniature Schnauzer	-1.64903	1.00396	-1.64253	0.100481	1	0.192236
Hip dysplasia	Pembroke Welsh Corgi	-1.51283	1.00382	-1.50707	0.131792	1	0.220285
Hip dysplasia	Poodle	-1.38516	0.58218	-2.37927	0.017347	1	0.250283
Hip dysplasia	Pug	0.262179	0.391325	0.669977	0.502872	1	1.29976
Hip dysplasia	Shetland Sheepdog	-1.43129	1.00519	-1.42391	0.154472	1	0.238999
Hip dysplasia	Shih Tzu	-0.180999	0.458604	-0.394674	0.693083	1	0.834436
Hip dysplasia	Siberian Husky	-0.267988	0.586829	-0.456671	0.647908	1	0.764917
Hip dysplasia	Yorkshire Terrier	-0.571134	0.586937	-0.973076	0.330516	1	0.564884
Hookworms	Australian Cattle Dog	-0.116309	0.586432	-0.198334	0.842784	1	0.8902
Hookworms	Australian Shepherd	0.389561	0.269447	1.44578	0.14824	1	1.47633
Hookworms	Beagle	0.478921	0.389798	1.22864	0.219207	1	1.61433
Hookworms	Border Collie	0.389349	0.327026	1.19057	0.233821	1	1.47602
Hookworms	Boston Terrier	-0.63804	0.713279	-0.894516	0.371046	1	0.528327
Hookworms	Boxer	0.230252	0.418811	0.549774	0.582474	1	1.25892
Hookworms	Cavalier King Charles Spaniel	-0.708146	0.712692	-0.993621	0.320408	1	0.492557
Hookworms	Chihuahua	0.0576767	0.457284	0.126129	0.89963	1	1.05937
Hookworms	Dachshund	-0.624428	0.506874	-1.23192	0.21798	1	0.535568
Hookworms	Doberman Pinscher	-0.170013	0.586491	-0.289882	0.771906	1	0.843654
Hookworms	English Springer Spaniel	-1.2612	1.00497	-1.25497	0.209491	1	0.283313
Hookworms	German Shepherd Dog	-0.157046	0.286679	-0.547809	0.583823	1	0.854665
Hookworms	Golden Retriever	-0.509304	0.218761	-2.32813	0.0199051	1	0.600914
Hookworms	Great Dane	0.68335	0.368022	1.85682	0.0633372	1	1.9805
Hookworms	Greyhound	3.38349	0.178284	18.9782	2.58512e-80	3.42529e-77	29.4735
Hookworms	Havanese	-13.8183	293.95	-0.047009	0.962506	1	9.97221e-07
Hookworms	Labrador Retriever	-0.520304	0.209975	-2.47793	0.0132147	1	0.59434
Hookworms	Miniature Schnauzer	-0.795043	0.713317	-1.11457	0.265034	1	0.451562
Hookworms	Pembroke Welsh Corgi	0.366348	0.389519	0.940513	0.346954	1	1.44246
Hookworms	Poodle	0.103265	0.298288	0.346193	0.729198	1	1.10879
Hookworms	Pug	-1.43157	1.00404	-1.42581	0.153923	1	0.238934
Hookworms	Shetland Sheepdog	-1.26161	1.0049	-1.25547	0.20931	1	0.283197
Hookworms	Shih Tzu	-0.724755	0.713865	-1.01525	0.309984	1	0.484443
Hookworms	Siberian Husky	-0.216594	0.585861	-0.369702	0.711604	1	0.805257
Hookworms	Yorkshire Terrier	-0.171548	0.586247	-0.29262	0.769813	1	0.84236
Hypothyroidism	Australian Cattle Dog	-1.18455	1.00835	-1.17474	0.2401	1	0.305885
Hypothyroidism	Australian Shepherd	-0.10154	0.388861	-0.261121	0.793999	1	0.903445
Hypothyroidism	Beagle	0.444701	0.353055	1.25958	0.207821	1	1.56002
Hypothyroidism	Border Collie	-0.444745	0.509644	-0.872657	0.38285	1	0.640988
Hypothyroidism	Boston Terrier	-0.427165	0.717203	-0.595599	0.551443	1	0.652356
Hypothyroidism	Boxer	1.12863	0.35411	3.18722	0.00143647	1	3.09141
Hypothyroidism	Cavalier King Charles Spaniel	-0.481821	0.716472	-0.672492	0.501271	1	0.617657
Hypothyroidism	Chihuahua	-1.38048	0.71657	-1.92651	0.0540408	1	0.251458
Hypothyroidism	Dachshund	-1.34192	0.586689	-2.28728	0.0221796	1	0.261343
Hypothyroidism	Doberman Pinscher	1.42755	0.376058	3.7961	0.000146991	0.194763	4.16848
Hypothyroidism	English Springer Spaniel	-0.526047	0.717979	-0.732678	0.463755	1	0.590936
Hypothyroidism	German Shepherd Dog	-0.234626	0.388156	-0.604464	0.545535	1	0.790866
Hypothyroidism	Golden Retriever	0.918403	0.164396	5.58652	2.31661e-08	3.06951e-05	2.50529
Hypothyroidism	Great Dane	0.502689	0.591106	0.85042	0.395092	1	1.65316
Hypothyroidism	Greyhound	0.932577	0.395478	2.3581	0.0183687	1	2.54105
Hypothyroidism	Havanese	-0.312402	0.589732	-0.529737	0.596295	1	0.731687
Hypothyroidism	Labrador Retriever	-0.0202348	0.19717	-0.102626	0.918259	1	0.979969
Hypothyroidism	Miniature Schnauzer	-0.382456	0.58862	-0.64975	0.515854	1	0.682184
Hypothyroidism	Pembroke Welsh Corgi	-1.24573	1.00636	-1.23785	0.215771	1	0.287732
Hypothyroidism	Poodle	-1.19899	0.583887	-2.05347	0.040027	1	0.301497
Hypothyroidism	Pug	-0.595915	0.589004	-1.01173	0.311666	1	0.551058
Hypothyroidism	Shetland Sheepdog	0.391015	0.463845	0.842987	0.399236	1	1.47848
Hypothyroidism	Shih Tzu	0.00818935	0.42431	0.0193004	0.984601	1	1.00822
Hypothyroidism	Siberian Husky	-0.083473	0.591521	-0.141116	0.887778	1	0.919916
Hypothyroidism	Yorkshire Terrier	-1.00123	0.71806	-1.39436	0.163209	1	0.367426
Intervertebral disc disease (IVDD)	Australian Cattle Dog	-13.3923	309.444	-0.0432784	0.96548	1	1.52691e-06
Intervertebral disc disease (IVDD)	Australian Shepherd	-1.07659	0.714327	-1.50714	0.131775	1	0.340755
Intervertebral disc disease (IVDD)	Beagle	1.23036	0.29569	4.16098	3.16887e-05	0.0419875	3.42245
Intervertebral disc disease (IVDD)	Border Collie	-0.853877	0.715366	-1.19362	0.232625	1	0.425761
Intervertebral disc disease (IVDD)	Boston Terrier	-13.2375	299.792	-0.0441557	0.96478	1	1.78249e-06
Intervertebral disc disease (IVDD)	Boxer	-13.0477	267.843	-0.0487138	0.961147	1	2.15515e-06
Intervertebral disc disease (IVDD)	Cavalier King Charles Spaniel	1.17907	0.398938	2.95551	0.0031215	1	3.25134
Intervertebral disc disease (IVDD)	Chihuahua	-0.728683	0.591663	-1.23158	0.218104	1	0.482544
Intervertebral disc disease (IVDD)	Dachshund	2.50351	0.17639	14.193	1.01244e-45	1.34148e-42	12.2253
Intervertebral disc disease (IVDD)	Doberman Pinscher	-12.9348	317.585	-0.0407286	0.967512	1	2.41264e-06
Intervertebral disc disease (IVDD)	English Springer Spaniel	-13.4113	306.139	-0.043808	0.965057	1	1.49807e-06
Intervertebral disc disease (IVDD)	German Shepherd Dog	-1.15935	0.714105	-1.62351	0.104481	1	0.313689
Intervertebral disc disease (IVDD)	Golden Retriever	-2.21776	0.712137	-3.11424	0.00184419	1	0.108852
Intervertebral disc disease (IVDD)	Great Dane	0.926734	0.594633	1.5585	0.119116	1	2.52624
Intervertebral disc disease (IVDD)	Greyhound	0.379409	0.590817	0.642176	0.520759	1	1.46142
Intervertebral disc disease (IVDD)	Havanese	-0.024457	0.592303	-0.0412913	0.967064	1	0.97584
Intervertebral disc disease (IVDD)	Labrador Retriever	-1.12719	0.363212	-3.10339	0.0019132	1	0.323943
Intervertebral disc disease (IVDD)	Miniature Schnauzer	-0.51102	0.718153	-0.711576	0.476727	1	0.599883
Intervertebral disc disease (IVDD)	Pembroke Welsh Corgi	0.514758	0.51983	0.990243	0.322055	1	1.67323
Intervertebral disc disease (IVDD)	Poodle	-0.367895	0.458157	-0.80299	0.421981	1	0.69219
Intervertebral disc disease (IVDD)	Pug	0.978144	0.340748	2.87058	0.00409718	1	2.65952
Intervertebral disc disease (IVDD)	Shetland Sheepdog	-0.986379	1.00915	-0.977434	0.328354	1	0.372925
Intervertebral disc disease (IVDD)	Shih Tzu	0.262224	0.427073	0.614004	0.539213	1	1.29982
Intervertebral disc disease (IVDD)	Siberian Husky	-13.3295	296.581	-0.0449438	0.964152	1	1.62582e-06
Intervertebral disc disease (IVDD)	Yorkshire Terrier	-1.47071	1.00975	-1.45651	0.145252	1	0.229763
Keratoconjunctivitis sicca (KCS)	Australian Cattle Dog	-13.3984	313.407	-0.0427508	0.9659	1	1.51758e-06
Keratoconjunctivitis sicca (KCS)	Australian Shepherd	-1.79618	1.0043	-1.7885	0.0736956	1	0.165931
Keratoconjunctivitis sicca (KCS)	Beagle	-0.854204	0.71776	-1.1901	0.234008	1	0.425622
Keratoconjunctivitis sicca (KCS)	Border Collie	-14.3576	362.677	-0.0395878	0.968422	1	5.81537e-07
Keratoconjunctivitis sicca (KCS)	Boston Terrier	0.599783	0.515623	1.16322	0.24474	1	1.82172
Keratoconjunctivitis sicca (KCS)	Boxer	-0.883341	1.00673	-0.87744	0.380247	1	0.413399
Keratoconjunctivitis sicca (KCS)	Cavalier King Charles Spaniel	1.4296	0.35557	4.02058	5.80554e-05	0.0769233	4.17701
Keratoconjunctivitis sicca (KCS)	Chihuahua	-0.659106	0.590219	-1.11672	0.264116	1	0.517314
Keratoconjunctivitis sicca (KCS)	Dachshund	-14.8079	335.66	-0.0441159	0.964812	1	3.70672e-07
Keratoconjunctivitis sicca (KCS)	Doberman Pinscher	-0.461263	1.00826	-0.457483	0.647324	1	0.630487
Keratoconjunctivitis sicca (KCS)	English Springer Spaniel	-0.934582	1.00784	-0.927311	0.353765	1	0.39275
Keratoconjunctivitis sicca (KCS)	German Shepherd Dog	-1.92427	1.00265	-1.91919	0.0549606	1	0.145982
Keratoconjunctivitis sicca (KCS)	Golden Retriever	-1.13245	0.416764	-2.71725	0.00658272	1	0.322243
Keratoconjunctivitis sicca (KCS)	Great Dane	0.387921	0.719928	0.538833	0.590002	1	1.47391
Keratoconjunctivitis sicca (KCS)	Greyhound	-0.791634	1.00679	-0.786293	0.431696	1	0.453104
Keratoconjunctivitis sicca (KCS)	Havanese	-0.431085	0.718101	-0.600312	0.548298	1	0.649804
Keratoconjunctivitis sicca (KCS)	Labrador Retriever	-1.44918	0.416108	-3.48271	0.00049637	0.657691	0.234762
Keratoconjunctivitis sicca (KCS)	Miniature Schnauzer	0.222301	0.514229	0.4323	0.665524	1	1.24895
Keratoconjunctivitis sicca (KCS)	Pembroke Welsh Corgi	-0.235708	0.719108	-0.327779	0.743079	1	0.790011
Keratoconjunctivitis sicca (KCS)	Poodle	0.573846	0.304504	1.88453	0.0594938	1	1.77508
Keratoconjunctivitis sicca (KCS)	Pug	1.79462	0.260789	6.88149	5.92316e-12	7.84818e-09	6.01718
Keratoconjunctivitis sicca (KCS)	Shetland Sheepdog	0.456743	0.516172	0.884866	0.376229	1	1.57892
Keratoconjunctivitis sicca (KCS)	Shih Tzu	2.3348	0.218577	10.6818	1.23819e-26	1.6406e-23	10.3274
Keratoconjunctivitis sicca (KCS)	Siberian Husky	0.219273	0.592596	0.370021	0.711367	1	1.24517
Keratoconjunctivitis sicca (KCS)	Yorkshire Terrier	0.0265926	0.516558	0.0514803	0.958943	1	1.02695
Laceration	Australian Cattle Dog	1.02511	0.305513	3.35537	0.00079259	1	2.7874
Laceration	Australian Shepherd	-0.0496595	0.286062	-0.173597	0.862182	1	0.951553
Laceration	Beagle	-1.24737	0.712574	-1.75051	0.080031	1	0.287261
Laceration	Border Collie	0.33486	0.287934	1.16298	0.244839	1	1.39774
Laceration	Boston Terrier	0.180298	0.419096	0.430207	0.667045	1	1.19757
Laceration	Boxer	-0.228139	0.455753	-0.500577	0.616669	1	0.796013
Laceration	Cavalier King Charles Spaniel	-13.1616	183.999	-0.0715312	0.942975	1	1.923e-06
Laceration	Chihuahua	-1.36925	0.712513	-1.92172	0.0546413	1	0.254298
Laceration	Dachshund	-1.36042	0.582472	-2.3356	0.0195119	1	0.256552
Laceration	Doberman Pinscher	1.45355	0.263416	5.51808	3.42728e-08	4.54114e-05	4.27828
Laceration	English Springer Spaniel	-0.901254	0.713063	-1.26392	0.206259	1	0.40606
Laceration	German Shepherd Dog	0.255782	0.214839	1.19057	0.233821	1	1.29147
Laceration	Golden Retriever	-0.186505	0.170789	-1.09202	0.274823	1	0.829854
Laceration	Great Dane	1.10937	0.285138	3.89065	9.99765e-05	0.132469	3.03246
Laceration	Greyhound	1.73233	0.227182	7.62528	2.43507e-14	3.22647e-11	5.6538
Laceration	Havanese	-14.171	294.798	-0.0480701	0.96166	1	7.00833e-07
Laceration	Labrador Retriever	0.300235	0.134802	2.22724	0.0259315	1	1.35018
Laceration	Miniature Schnauzer	-1.15785	0.712558	-1.62492	0.104179	1	0.31416
Laceration	Pembroke Welsh Corgi	-14.1506	279.687	-0.0505944	0.959649	1	7.15283e-07
Laceration	Poodle	-0.222091	0.296651	-0.748661	0.454061	1	0.800843
Laceration	Pug	-1.8528	1.00351	-1.84633	0.064845	1	0.156798
Laceration	Shetland Sheepdog	-0.933936	0.712903	-1.31005	0.19018	1	0.393004
Laceration	Shih Tzu	-1.18831	0.712993	-1.66665	0.0955833	1	0.304735
Laceration	Siberian Husky	-0.00527311	0.457135	-0.0115351	0.990797	1	0.994741
Laceration	Yorkshire Terrier	-1.75369	1.00421	-1.74634	0.0807524	1	0.173134
Lameness (chronic or recurrent)	Australian Cattle Dog	0.41885	0.514446	0.814176	0.415544	1	1.52021
Lameness (chronic or recurrent)	Australian Shepherd	-0.346512	0.455841	-0.760159	0.447159	1	0.707151
Lameness (chronic or recurrent)	Beagle	0.0568158	0.460734	0.123316	0.901857	1	1.05846
Lameness (chronic or recurrent)	Border Collie	1.04359	0.284212	3.67186	0.000240794	0.319052	2.83939
Lameness (chronic or recurrent)	Boston Terrier	-1.02143	1.00602	-1.01532	0.309955	1	0.360079
Lameness (chronic or recurrent)	Boxer	0.540169	0.460456	1.17312	0.240749	1	1.7163
Lameness (chronic or recurrent)	Cavalier King Charles Spaniel	0.0408975	0.58784	0.0695725	0.944534	1	1.04175
Lameness (chronic or recurrent)	Chihuahua	-1.79943	1.00397	-1.79232	0.0730816	1	0.165393
Lameness (chronic or recurrent)	Dachshund	-0.756324	0.51	-1.48299	0.138078	1	0.469389
Lameness (chronic or recurrent)	Doberman Pinscher	-0.0308409	0.717009	-0.0430132	0.965691	1	0.96963
Lameness (chronic or recurrent)	English Springer Spaniel	0.362096	0.513666	0.704925	0.480857	1	1.43634
Lameness (chronic or recurrent)	German Shepherd Dog	-0.56112	0.455471	-1.23196	0.217966	1	0.57057
Lameness (chronic or recurrent)	Golden Retriever	-0.0357525	0.231935	-0.154149	0.877492	1	0.964879
Lameness (chronic or recurrent)	Great Dane	0.0211433	0.717278	0.0294771	0.976484	1	1.02137
Lameness (chronic or recurrent)	Greyhound	0.84102	0.423261	1.987	0.0469223	1	2.31873
Lameness (chronic or recurrent)	Havanese	-0.137956	0.588028	-0.234608	0.814513	1	0.871137
Lameness (chronic or recurrent)	Labrador Retriever	0.50193	0.173152	2.89878	0.00374616	1	1.65191
Lameness (chronic or recurrent)	Miniature Schnauzer	-0.213616	0.587368	-0.363682	0.716095	1	0.807659
Lameness (chronic or recurrent)	Pembroke Welsh Corgi	0.518434	0.46094	1.12473	0.260703	1	1.6794
Lameness (chronic or recurrent)	Poodle	-0.0312933	0.36405	-0.0859587	0.931499	1	0.969191
Lameness (chronic or recurrent)	Pug	-13.7733	281.54	-0.0489215	0.960982	1	1.04307e-06
Lameness (chronic or recurrent)	Shetland Sheepdog	0.310788	0.513098	0.605709	0.544708	1	1.3645
Lameness (chronic or recurrent)	Shih Tzu	-0.461909	0.588103	-0.785421	0.432207	1	0.63008
Lameness (chronic or recurrent)	Siberian Husky	-1.05858	1.00644	-1.0518	0.292891	1	0.346949
Lameness (chronic or recurrent)	Yorkshire Terrier	-1.44463	1.00633	-1.43555	0.151131	1	0.235832
Lick granuloma	Australian Cattle Dog	-0.467001	1.00804	-0.463275	0.643167	1	0.62688
Lick granuloma	Australian Shepherd	0.943251	0.333294	2.83009	0.00465354	1	2.56832
Lick granuloma	Beagle	-1.03631	1.00767	-1.02842	0.303751	1	0.354762
Lick granuloma	Border Collie	-14.0193	371.051	-0.0377826	0.969861	1	8.15656e-07
Lick granuloma	Boston Terrier	-12.9693	308.8	-0.0419991	0.966499	1	2.33079e-06
Lick granuloma	Boxer	-0.595382	1.00725	-0.591097	0.554455	1	0.551352
Lick granuloma	Cavalier King Charles Spaniel	-12.9644	298.771	-0.0433924	0.965389	1	2.3422e-06
Lick granuloma	Chihuahua	-14.3367	422.842	-0.0339056	0.972952	1	5.93802e-07
Lick granuloma	Dachshund	-0.475006	0.588964	-0.806512	0.419948	1	0.621881
Lick granuloma	Doberman Pinscher	2.11564	0.35998	5.8771	4.17519e-09	5.53213e-06	8.29487
Lick granuloma	English Springer Spaniel	-0.520897	1.00768	-0.516925	0.605208	1	0.593987
Lick granuloma	German Shepherd Dog	0.46992	0.36915	1.27298	0.203025	1	1.59987
Lick granuloma	Golden Retriever	0.822706	0.221597	3.71262	0.000205122	0.271787	2.27665
Lick granuloma	Great Dane	-0.189187	1.00884	-0.187529	0.851246	1	0.827632
Lick granuloma	Greyhound	0.223413	0.717592	0.311337	0.755545	1	1.25034
Lick granuloma	Havanese	-13.0644	289.186	-0.0451764	0.963967	1	2.11938e-06
Lick granuloma	Labrador Retriever	0.224387	0.243503	0.921497	0.356791	1	1.25156
Lick granuloma	Miniature Schnauzer	-0.790225	1.00707	-0.784678	0.432642	1	0.453743
Lick granuloma	Pembroke Welsh Corgi	0.817752	0.514804	1.58847	0.11218	1	2.2654
Lick granuloma	Poodle	-0.504252	0.585887	-0.860664	0.389423	1	0.603957
Lick granuloma	Pug	-14.2237	466.279	-0.0305046	0.975665	1	6.64881e-07
Lick granuloma	Shetland Sheepdog	-13.0843	313.816	-0.0416942	0.966743	1	2.0776e-06
Lick granuloma	Shih Tzu	-0.30866	0.718186	-0.429777	0.667358	1	0.734431
Lick granuloma	Siberian Husky	-0.518214	1.00748	-0.514366	0.606996	1	0.595583
Lick granuloma	Yorkshire Terrier	-13.293	298.704	-0.0445021	0.964504	1	1.68631e-06
Lyme disease	Australian Cattle Dog	-1.33215	1.00577	-1.32451	0.185333	1	0.26391
Lyme disease	Australian Shepherd	0.207921	0.299269	0.694762	0.487204	1	1.23112
Lyme disease	Beagle	-0.749777	0.585921	-1.27965	0.200667	1	0.472472
Lyme disease	Border Collie	1.0304	0.24544	4.19819	2.69051e-05	0.0356493	2.8022
Lyme disease	Boston Terrier	-0.250834	0.586601	-0.427605	0.668939	1	0.778152
Lyme disease	Boxer	-0.379777	0.585551	-0.648581	0.516609	1	0.684014
Lyme disease	Cavalier King Charles Spaniel	-1.43426	1.00465	-1.42761	0.153403	1	0.238292
Lyme disease	Chihuahua	-0.931064	0.585659	-1.58977	0.111886	1	0.394134
Lyme disease	Dachshund	-2.42432	1.00389	-2.41493	0.0157381	1	0.0885384
Lyme disease	Doberman Pinscher	-1.13675	1.00565	-1.13036	0.258324	1	0.32086
Lyme disease	English Springer Spaniel	0.630761	0.39317	1.6043	0.108649	1	1.87904
Lyme disease	German Shepherd Dog	0.38498	0.247857	1.55323	0.120368	1	1.46958
Lyme disease	Golden Retriever	0.473659	0.161631	2.9305	0.00338413	1	1.60586
Lyme disease	Great Dane	-0.428604	0.715258	-0.599229	0.54902	1	0.651418
Lyme disease	Greyhound	-13.8658	311.334	-0.0445369	0.964476	1	9.50907e-07
Lyme disease	Havanese	0.265506	0.420658	0.631168	0.527931	1	1.30409
Lyme disease	Labrador Retriever	0.289832	0.156376	1.85344	0.0638199	1	1.3362
Lyme disease	Miniature Schnauzer	-1.65275	1.00401	-1.64616	0.0997308	1	0.191522
Lyme disease	Pembroke Welsh Corgi	-13.7557	275.663	-0.0499004	0.960202	1	1.06165e-06
Lyme disease	Poodle	-0.0396584	0.311184	-0.127444	0.898589	1	0.961118
Lyme disease	Pug	-0.636517	0.586213	-1.08581	0.277562	1	0.529132
Lyme disease	Shetland Sheepdog	0.412373	0.421738	0.977795	0.328176	1	1.5104
Lyme disease	Shih Tzu	-1.8451	1.00437	-1.83707	0.0661992	1	0.158009
Lyme disease	Siberian Husky	0.768787	0.36939	2.08124	0.0374123	1	2.15715
Lyme disease	Yorkshire Terrier	-0.285173	0.511183	-0.557868	0.576934	1	0.751884
Murmur	Australian Cattle Dog	-2.18806	1.00734	-2.17211	0.0298473	1	0.112134
Murmur	Australian Shepherd	-1.28052	0.41494	-3.08604	0.00202842	1	0.277893
Murmur	Beagle	0.17894	0.257671	0.69445	0.4874	1	1.19595
Murmur	Border Collie	-0.296495	0.301512	-0.983361	0.32543	1	0.743419
Murmur	Boston Terrier	0.469969	0.309346	1.51923	0.128704	1	1.59994
Murmur	Boxer	0.495211	0.296424	1.67062	0.0947973	1	1.64084
Murmur	Cavalier King Charles Spaniel	2.55212	0.174666	14.6114	2.37514e-48	3.14706e-45	12.8343
Murmur	Chihuahua	1.06121	0.182299	5.82126	5.84071e-09	7.73894e-06	2.88987
Murmur	Dachshund	0.232317	0.197212	1.17801	0.238792	1	1.26152
Murmur	Doberman Pinscher	0.25627	0.394814	0.649092	0.516279	1	1.2921
Murmur	English Springer Spaniel	-13.708	186.476	-0.0735109	0.9414	1	1.11345e-06
Murmur	German Shepherd Dog	-1.25716	0.384198	-3.27215	0.00106731	1	0.284462
Murmur	Golden Retriever	-0.123731	0.147159	-0.840798	0.400461	1	0.883617
Murmur	Great Dane	-0.92654	0.714156	-1.29739	0.194496	1	0.395921
Murmur	Greyhound	0.0586877	0.368679	0.159184	0.873524	1	1.06044
Murmur	Havanese	0.993841	0.232128	4.28143	1.85692e-05	0.0246042	2.70159
Murmur	Labrador Retriever	-1.83852	0.263473	-6.97803	2.99344e-12	3.96631e-09	0.159052
Murmur	Miniature Schnauzer	0.553241	0.258032	2.14407	0.032027	1	1.73888
Murmur	Pembroke Welsh Corgi	-1.54181	0.716668	-2.15136	0.0314478	1	0.213993
Murmur	Poodle	0.122408	0.206714	0.592162	0.553742	1	1.13022
Murmur	Pug	-0.879511	0.421726	-2.08551	0.0370234	1	0.414986
Murmur	Shetland Sheepdog	-0.263629	0.394555	-0.668168	0.504027	1	0.768259
Murmur	Shih Tzu	0.474398	0.232888	2.03702	0.0416476	1	1.60705
Murmur	Siberian Husky	-13.632	181.163	-0.0752469	0.940018	1	1.20146e-06
Murmur	Yorkshire Terrier	-0.298457	0.335377	-0.889916	0.373511	1	0.741962
Osteoarthritis	Australian Cattle Dog	0.0894275	0.335688	0.266401	0.789931	1	1.09355
Osteoarthritis	Australian Shepherd	0.113673	0.215573	0.527308	0.59798	1	1.12039
Osteoarthritis	Beagle	-0.493261	0.293354	-1.68145	0.0926746	1	0.610632
Osteoarthritis	Border Collie	0.449912	0.213817	2.10419	0.035362	1	1.56817
Osteoarthritis	Boston Terrier	-0.490263	0.427749	-1.14615	0.251734	1	0.612465
Osteoarthritis	Boxer	0.229121	0.326954	0.700774	0.483444	1	1.25749
Osteoarthritis	Cavalier King Charles Spaniel	-0.0882799	0.354239	-0.24921	0.803198	1	0.915505
Osteoarthritis	Chihuahua	-0.949525	0.312497	-3.03851	0.00237749	1	0.386925
Osteoarthritis	Dachshund	-1.48084	0.319053	-4.64135	3.46135e-06	0.00458629	0.227447
Osteoarthritis	Doberman Pinscher	0.917354	0.306843	2.98966	0.00279292	1	2.50266
Osteoarthritis	English Springer Spaniel	-0.503353	0.400724	-1.25611	0.209076	1	0.6045
Osteoarthritis	German Shepherd Dog	0.68981	0.171813	4.01489	5.94725e-05	0.078801	1.99334
Osteoarthritis	Golden Retriever	0.186041	0.128334	1.44966	0.147152	1	1.20447
Osteoarthritis	Great Dane	1.07483	0.314682	3.4156	0.000636416	0.843251	2.92949
Osteoarthritis	Greyhound	0.871558	0.263824	3.30356	0.000954649	1	2.39063
Osteoarthritis	Havanese	-1.34899	0.517586	-2.6063	0.0091525	1	0.259503
Osteoarthritis	Labrador Retriever	0.552796	0.102736	5.38073	7.41847e-08	9.82947e-05	1.73811
Osteoarthritis	Miniature Schnauzer	-0.800363	0.397454	-2.01372	0.0440387	1	0.449166
Osteoarthritis	Pembroke Welsh Corgi	0.111083	0.333144	0.333438	0.738804	1	1.11749
Osteoarthritis	Poodle	-0.666679	0.257714	-2.58689	0.0096847	1	0.513411
Osteoarthritis	Pug	-0.241446	0.285067	-0.84698	0.397006	1	0.785491
Osteoarthritis	Shetland Sheepdog	0.604965	0.269647	2.24355	0.0248616	1	1.83119
Osteoarthritis	Shih Tzu	-0.885828	0.337312	-2.62614	0.00863605	1	0.412373
Osteoarthritis	Siberian Husky	0.281145	0.311449	0.9027	0.366685	1	1.32465
Osteoarthritis	Yorkshire Terrier	-0.599044	0.32791	-1.82686	0.0677214	1	0.549336
Pancreatitis	Australian Cattle Dog	-1.34731	1.00766	-1.33707	0.181198	1	0.259937
Pancreatitis	Australian Shepherd	-0.446824	0.417256	-1.07086	0.284231	1	0.639656
Pancreatitis	Beagle	-0.580729	0.512336	-1.13349	0.257007	1	0.55949
Pancreatitis	Border Collie	-0.194635	0.418983	-0.46454	0.642261	1	0.823135
Pancreatitis	Boston Terrier	-0.607	0.716404	-0.847287	0.396835	1	0.544984
Pancreatitis	Boxer	0.796234	0.37118	2.14514	0.0319416	1	2.21717
Pancreatitis	Cavalier King Charles Spaniel	0.797594	0.371032	2.14966	0.0315818	1	2.22019
Pancreatitis	Chihuahua	-0.0596522	0.369933	-0.161251	0.871895	1	0.942092
Pancreatitis	Dachshund	0.580862	0.243913	2.38143	0.0172455	1	1.78758
Pancreatitis	Doberman Pinscher	-0.256889	0.717168	-0.3582	0.720194	1	0.773454
Pancreatitis	English Springer Spaniel	-1.3994	1.0068	-1.38995	0.164544	1	0.246745
Pancreatitis	German Shepherd Dog	-0.790235	0.454643	-1.73814	0.0821855	1	0.453738
Pancreatitis	Golden Retriever	-0.913907	0.296982	-3.07731	0.00208877	1	0.400955
Pancreatitis	Great Dane	-0.142259	0.717128	-0.198373	0.842753	1	0.867396
Pancreatitis	Greyhound	-13.7477	307.157	-0.0447579	0.9643	1	1.07015e-06
Pancreatitis	Havanese	1.02837	0.310847	3.30827	0.000938743	1	2.79649
Pancreatitis	Labrador Retriever	-0.341902	0.204214	-1.67424	0.094084	1	0.710418
Pancreatitis	Miniature Schnauzer	1.28362	0.273631	4.69105	2.71806e-06	0.00360143	3.60967
Pancreatitis	Pembroke Welsh Corgi	-0.716401	0.716954	-0.999228	0.317684	1	0.488507
Pancreatitis	Poodle	0.397141	0.264012	1.50425	0.132517	1	1.48757
Pancreatitis	Pug	-0.445511	0.512381	-0.869492	0.384578	1	0.640497
Pancreatitis	Shetland Sheepdog	-0.0173474	0.513708	-0.033769	0.973061	1	0.982802
Pancreatitis	Shih Tzu	-0.334167	0.460778	-0.725223	0.468315	1	0.715934
Pancreatitis	Siberian Husky	-0.673753	0.717677	-0.938798	0.347835	1	0.509792
Pancreatitis	Yorkshire Terrier	0.786396	0.311603	2.52371	0.0116122	1	2.19547
Patellar luxation	Australian Cattle Dog	-1.29264	1.00577	-1.28523	0.198713	1	0.274545
Patellar luxation	Australian Shepherd	-0.903559	0.506118	-1.78527	0.0742169	1	0.405125
Patellar luxation	Beagle	-0.407107	0.509944	-0.798336	0.424675	1	0.665573
Patellar luxation	Border Collie	-13.8594	226.242	-0.0612593	0.951153	1	9.57033e-07
Patellar luxation	Boston Terrier	1.44913	0.287895	5.03356	4.81458e-07	0.000637932	4.25942
Patellar luxation	Boxer	-1.46327	1.00388	-1.4576	0.14495	1	0.231479
Patellar luxation	Cavalier King Charles Spaniel	0.998783	0.332617	3.0028	0.00267508	1	2.71498
Patellar luxation	Chihuahua	2.03943	0.189631	10.7547	5.6311e-27	7.4612e-24	7.68623
Patellar luxation	Dachshund	-0.967701	0.50795	-1.90511	0.0567657	1	0.379956
Patellar luxation	Doberman Pinscher	-13.6943	326.761	-0.041909	0.966571	1	1.12891e-06
Patellar luxation	English Springer Spaniel	-13.884	318.584	-0.0435803	0.965239	1	9.33846e-07
Patellar luxation	German Shepherd Dog	-14.7145	262.244	-0.0561099	0.955254	1	4.06986e-07
Patellar luxation	Golden Retriever	-2.85325	0.710168	-4.01771	5.87666e-05	0.0778657	0.0576567
Patellar luxation	Great Dane	-13.5754	307.774	-0.0441083	0.964818	1	1.27144e-06
Patellar luxation	Greyhound	-13.8306	311.479	-0.044403	0.964583	1	9.85021e-07
Patellar luxation	Havanese	1.59581	0.251936	6.33421	2.38553e-10	3.16083e-07	4.93234
Patellar luxation	Labrador Retriever	-1.55958	0.339174	-4.59817	4.26226e-06	0.00564749	0.210224
Patellar luxation	Miniature Schnauzer	-1.6127	1.00403	-1.60622	0.108226	1	0.199349
Patellar luxation	Pembroke Welsh Corgi	-0.769757	0.713965	-1.07814	0.28097	1	0.463126
Patellar luxation	Poodle	-0.000366069	0.311324	-0.00117585	0.999062	1	0.999634
Patellar luxation	Pug	0.790639	0.318539	2.48208	0.0130618	1	2.2048
Patellar luxation	Shetland Sheepdog	-13.9127	315.258	-0.044131	0.9648	1	9.07424e-07
Patellar luxation	Shih Tzu	0.353484	0.368186	0.96007	0.33702	1	1.42402
Patellar luxation	Siberian Husky	-0.646795	0.714968	-0.904649	0.365652	1	0.523722
Patellar luxation	Yorkshire Terrier	1.49216	0.253823	5.87875	4.13368e-09	5.47712e-06	4.44671
Pruritis	Australian Cattle Dog	-1.06879	0.713148	-1.49869	0.133954	1	0.343425
Pruritis	Australian Shepherd	-0.155542	0.275645	-0.564285	0.57256	1	0.855951
Pruritis	Beagle	0.0625012	0.344624	0.181361	0.856085	1	1.0645
Pruritis	Border Collie	-0.523155	0.38524	-1.358	0.174464	1	0.592648
Pruritis	Boston Terrier	-0.206712	0.456802	-0.452521	0.650894	1	0.813253
Pruritis	Boxer	-0.401265	0.455424	-0.88108	0.378274	1	0.669473
Pruritis	Cavalier King Charles Spaniel	0.219575	0.365169	0.601298	0.547642	1	1.24555
Pruritis	Chihuahua	-0.696913	0.455334	-1.53055	0.12588	1	0.498121
Pruritis	Dachshund	-0.745803	0.385366	-1.93531	0.0529521	1	0.474353
Pruritis	Doberman Pinscher	-1.00281	0.713255	-1.40597	0.159734	1	0.366846
Pruritis	English Springer Spaniel	-0.400065	0.509013	-0.785963	0.431889	1	0.670276
Pruritis	German Shepherd Dog	0.476236	0.183238	2.59901	0.00934941	1	1.61
Pruritis	Golden Retriever	0.0672566	0.143847	0.467556	0.640102	1	1.06957
Pruritis	Great Dane	-0.375922	0.508939	-0.738637	0.460127	1	0.686656
Pruritis	Greyhound	-13.3626	190.078	-0.0703007	0.943954	1	1.57283e-06
Pruritis	Havanese	0.258811	0.345237	0.749664	0.453457	1	1.29539
Pruritis	Labrador Retriever	0.116287	0.131301	0.885649	0.375807	1	1.12332
Pruritis	Miniature Schnauzer	-0.0827244	0.387915	-0.213254	0.831129	1	0.920605
Pruritis	Pembroke Welsh Corgi	-0.635619	0.507297	-1.25295	0.210223	1	0.529608
Pruritis	Poodle	-0.615091	0.322937	-1.90468	0.056822	1	0.540592
Pruritis	Pug	-0.102278	0.38847	-0.263285	0.792331	1	0.902778
Pruritis	Shetland Sheepdog	-0.737986	0.584927	-1.26167	0.207067	1	0.478076
Pruritis	Shih Tzu	0.944021	0.247241	3.81822	0.000134418	0.178104	2.5703
Pruritis	Siberian Husky	-1.14649	0.712461	-1.60919	0.107575	1	0.317752
Pruritis	Yorkshire Terrier	0.256428	0.346588	0.739863	0.459383	1	1.29231
Retained deciduous teeth	Australian Cattle Dog	-13.0539	328.008	-0.0397974	0.968255	1	2.14178e-06
Retained deciduous teeth	Australian Shepherd	-1.6057	1.00446	-1.59857	0.109916	1	0.20075
Retained deciduous teeth	Beagle	-0.757299	1.00552	-0.753143	0.451364	1	0.468931
Retained deciduous teeth	Border Collie	-14.0681	377.273	-0.037289	0.970255	1	7.76766e-07
Retained deciduous teeth	Boston Terrier	0.870293	0.513435	1.69504	0.090068	1	2.38761
Retained deciduous teeth	Boxer	-13.0975	280.807	-0.0466422	0.962798	1	2.05042e-06
Retained deciduous teeth	Cavalier King Charles Spaniel	0.0804161	0.716245	0.112275	0.910606	1	1.08374
Retained deciduous teeth	Chihuahua	1.99068	0.294141	6.76777	1.30784e-11	1.73289e-08	7.3205
Retained deciduous teeth	Dachshund	0.889493	0.369536	2.40706	0.0160817	1	2.4339
Retained deciduous teeth	Doberman Pinscher	-13.1011	329.32	-0.0397823	0.968267	1	2.04296e-06
Retained deciduous teeth	English Springer Spaniel	-13.0472	322.486	-0.0404584	0.967728	1	2.15603e-06
Retained deciduous teeth	German Shepherd Dog	-0.867427	0.584698	-1.48355	0.137929	1	0.420031
Retained deciduous teeth	Golden Retriever	-1.822	0.584104	-3.11931	0.00181277	1	0.161702
Retained deciduous teeth	Great Dane	-0.657571	1.00693	-0.653043	0.513729	1	0.518108
Retained deciduous teeth	Greyhound	-13.0485	313.472	-0.0416256	0.966797	1	2.15341e-06
Retained deciduous teeth	Havanese	1.63771	0.352856	4.6413	3.46231e-06	0.00458756	5.14337
Retained deciduous teeth	Labrador Retriever	-1.93192	0.583365	-3.31168	0.000927373	1	0.14487
Retained deciduous teeth	Miniature Schnauzer	-0.0162275	0.715904	-0.0226671	0.981916	1	0.983903
Retained deciduous teeth	Pembroke Welsh Corgi	-13.1091	279.317	-0.0469325	0.962567	1	2.02678e-06
Retained deciduous teeth	Poodle	0.834388	0.317087	2.63141	0.00850302	1	2.3034
Retained deciduous teeth	Pug	0.0393279	0.71653	0.0548865	0.956229	1	1.04011
Retained deciduous teeth	Shetland Sheepdog	1.17619	0.46295	2.54063	0.0110653	1	3.24198
Retained deciduous teeth	Shih Tzu	1.19208	0.425743	2.80001	0.00511014	1	3.29394
Retained deciduous teeth	Siberian Husky	-13.0636	314.242	-0.0415718	0.96684	1	2.12109e-06
Retained deciduous teeth	Yorkshire Terrier	2.47386	0.281461	8.78935	1.5043e-18	1.99319e-15	11.8682
Roundworms	Australian Cattle Dog	0.772834	0.368057	2.09977	0.0357493	1	2.1659
Roundworms	Australian Shepherd	0.244488	0.268591	0.910265	0.362683	1	1.27697
Roundworms	Beagle	0.596068	0.346061	1.72244	0.0849899	1	1.81497
Roundworms	Border Collie	0.883607	0.249441	3.54235	0.000396584	0.525474	2.41961
Roundworms	Boston Terrier	-1.4827	1.00445	-1.47613	0.139908	1	0.227024
Roundworms	Boxer	-0.101193	0.456346	-0.221747	0.824511	1	0.903758
Roundworms	Cavalier King Charles Spaniel	-0.85013	0.712403	-1.19333	0.232741	1	0.427359
Roundworms	Chihuahua	-1.74028	1.00265	-1.73567	0.0826224	1	0.175472
Roundworms	Dachshund	-2.18018	1.00312	-2.1734	0.0297505	1	0.113021
Roundworms	Doberman Pinscher	-0.0109344	0.510178	-0.0214325	0.982901	1	0.989125
Roundworms	English Springer Spaniel	-0.701255	0.713493	-0.982848	0.325682	1	0.495962
Roundworms	German Shepherd Dog	0.0498554	0.245805	0.202826	0.839271	1	1.05112
Roundworms	Golden Retriever	-0.0649202	0.172349	-0.376679	0.706412	1	0.937142
Roundworms	Great Dane	0.788907	0.331725	2.37819	0.0173977	1	2.20099
Roundworms	Greyhound	-0.757823	0.712992	-1.06288	0.287837	1	0.468686
Roundworms	Havanese	-0.884055	0.711889	-1.24184	0.214294	1	0.413104
Roundworms	Labrador Retriever	0.0912111	0.155856	0.585227	0.558395	1	1.0955
Roundworms	Miniature Schnauzer	-0.940115	0.712995	-1.31854	0.187322	1	0.390583
Roundworms	Pembroke Welsh Corgi	-0.654079	0.584228	-1.11956	0.262901	1	0.51992
Roundworms	Poodle	0.331511	0.253155	1.30952	0.190358	1	1.39307
Roundworms	Pug	-0.463314	0.584798	-0.792263	0.428207	1	0.629195
Roundworms	Shetland Sheepdog	0.00844947	0.509788	0.0165745	0.986776	1	1.00849
Roundworms	Shih Tzu	0.0675498	0.457362	0.147694	0.882584	1	1.06988
Roundworms	Siberian Husky	0.363022	0.419937	0.864467	0.387331	1	1.43767
Roundworms	Yorkshire Terrier	-0.323602	0.58577	-0.552438	0.580648	1	0.723538
Seasonal allergies	Australian Cattle Dog	-0.685181	0.456499	-1.50095	0.133369	1	0.503999
Seasonal allergies	Australian Shepherd	-0.285289	0.226737	-1.25824	0.208306	1	0.751797
Seasonal allergies	Beagle	-0.206438	0.300325	-0.687381	0.491843	1	0.813477
Seasonal allergies	Border Collie	-0.436574	0.285968	-1.52665	0.126847	1	0.646247
Seasonal allergies	Boston Terrier	0.338822	0.282468	1.19951	0.230331	1	1.40329
Seasonal allergies	Boxer	0.0570511	0.289475	0.197085	0.843761	1	1.05871
Seasonal allergies	Cavalier King Charles Spaniel	0.00164141	0.314065	0.00522634	0.99583	1	1.00164
Seasonal allergies	Chihuahua	-14.0424	157.988	-0.0888826	0.929175	1	7.97039e-07
Seasonal allergies	Dachshund	-0.454962	0.259405	-1.75387	0.0794534	1	0.634472
Seasonal allergies	Doberman Pinscher	-0.110774	0.365896	-0.302747	0.762083	1	0.895141
Seasonal allergies	English Springer Spaniel	0.110118	0.315662	0.34885	0.727202	1	1.11641
Seasonal allergies	German Shepherd Dog	0.612788	0.138691	4.41836	9.94548e-06	0.0131778	1.84557
Seasonal allergies	Golden Retriever	0.00838949	0.114928	0.072998	0.941808	1	1.00842
Seasonal allergies	Great Dane	-0.190695	0.364953	-0.522518	0.601309	1	0.826385
Seasonal allergies	Greyhound	-1.30044	0.583989	-2.22682	0.0259592	1	0.272412
Seasonal allergies	Havanese	-0.0913044	0.313555	-0.291191	0.770906	1	0.91274
Seasonal allergies	Labrador Retriever	0.139894	0.102044	1.37092	0.1704	1	1.15015
Seasonal allergies	Miniature Schnauzer	0.242027	0.263912	0.917077	0.359102	1	1.27383
Seasonal allergies	Pembroke Welsh Corgi	0.0537802	0.289482	0.185781	0.852617	1	1.05525
Seasonal allergies	Poodle	-0.504769	0.237023	-2.12962	0.0332033	1	0.603645
Seasonal allergies	Pug	-0.100819	0.301153	-0.334776	0.737794	1	0.904097
Seasonal allergies	Shetland Sheepdog	-0.582835	0.418089	-1.39405	0.163304	1	0.558313
Seasonal allergies	Shih Tzu	0.625389	0.222191	2.81464	0.00488316	1	1.86897
Seasonal allergies	Siberian Husky	-1.70305	0.711967	-2.39204	0.0167549	1	0.182126
Seasonal allergies	Yorkshire Terrier	-0.210547	0.328812	-0.640326	0.521961	1	0.810141
Sebaceous cysts	Australian Cattle Dog	-1.04476	0.715763	-1.45965	0.144386	1	0.351775
Sebaceous cysts	Australian Shepherd	0.0126853	0.278314	0.0455792	0.963646	1	1.01277
Sebaceous cysts	Beagle	0.313803	0.295637	1.06145	0.288487	1	1.36862
Sebaceous cysts	Border Collie	-0.189593	0.344243	-0.550755	0.581802	1	0.827295
Sebaceous cysts	Boston Terrier	-0.619179	0.587019	-1.05478	0.291524	1	0.538386
Sebaceous cysts	Boxer	0.335041	0.368031	0.91036	0.362633	1	1.398
Sebaceous cysts	Cavalier King Charles Spaniel	-0.146962	0.459027	-0.32016	0.748847	1	0.863327
Sebaceous cysts	Chihuahua	-1.88252	0.714108	-2.63618	0.0083845	1	0.152207
Sebaceous cysts	Dachshund	-0.586654	0.328333	-1.78677	0.0739754	1	0.556185
Sebaceous cysts	Doberman Pinscher	-0.71954	0.715003	-1.00634	0.31425	1	0.486976
Sebaceous cysts	English Springer Spaniel	0.718754	0.322166	2.23101	0.0256806	1	2.05188
Sebaceous cysts	German Shepherd Dog	0.777466	0.189184	4.10957	3.96397e-05	0.0525226	2.17595
Sebaceous cysts	Golden Retriever	0.0128623	0.164355	0.0782595	0.937622	1	1.01295
Sebaceous cysts	Great Dane	0.0787441	0.511639	0.153905	0.877684	1	1.08193
Sebaceous cysts	Greyhound	-0.601292	0.586257	-1.02565	0.305059	1	0.548103
Sebaceous cysts	Havanese	-0.156688	0.421725	-0.37154	0.710236	1	0.854971
Sebaceous cysts	Labrador Retriever	-0.89022	0.208057	-4.27873	1.87962e-05	0.024905	0.410566
Sebaceous cysts	Miniature Schnauzer	0.424243	0.318279	1.33293	0.182556	1	1.52843
Sebaceous cysts	Pembroke Welsh Corgi	-0.19839	0.459635	-0.431626	0.666013	1	0.82005
Sebaceous cysts	Poodle	0.955241	0.179569	5.31963	1.03976e-07	0.000137769	2.5993
Sebaceous cysts	Pug	-1.54492	0.714621	-2.16187	0.0306282	1	0.21333
Sebaceous cysts	Shetland Sheepdog	-0.731074	0.587444	-1.2445	0.213316	1	0.481392
Sebaceous cysts	Shih Tzu	0.492262	0.278114	1.77	0.0767274	1	1.63601
Sebaceous cysts	Siberian Husky	-1.08653	0.714766	-1.52012	0.12848	1	0.337385
Sebaceous cysts	Yorkshire Terrier	-0.0595783	0.369927	-0.161054	0.872051	1	0.942162
Seizures (including epilepsy)	Australian Cattle Dog	-0.205458	0.590164	-0.348138	0.727737	1	0.814274
Seizures (including epilepsy)	Australian Shepherd	-0.642628	0.455085	-1.4121	0.157919	1	0.525909
Seizures (including epilepsy)	Beagle	1.19106	0.253956	4.69003	2.7316e-06	0.00361937	3.29058
Seizures (including epilepsy)	Border Collie	-0.191278	0.418554	-0.456997	0.647673	1	0.825903
Seizures (including epilepsy)	Boston Terrier	0.106539	0.51258	0.207848	0.835348	1	1.11242
Seizures (including epilepsy)	Boxer	0.460906	0.422619	1.0906	0.275451	1	1.58551
Seizures (including epilepsy)	Cavalier King Charles Spaniel	0.917559	0.351176	2.61282	0.00897988	1	2.50317
Seizures (including epilepsy)	Chihuahua	0.227568	0.333547	0.682266	0.495071	1	1.25554
Seizures (including epilepsy)	Dachshund	0.0356262	0.304223	0.117105	0.906776	1	1.03627
Seizures (including epilepsy)	Doberman Pinscher	-13.5592	322.413	-0.0420555	0.966454	1	1.29212e-06
Seizures (including epilepsy)	English Springer Spaniel	0.472944	0.424902	1.11307	0.26568	1	1.60471
Seizures (including epilepsy)	German Shepherd Dog	0.00734558	0.312311	0.0235201	0.981235	1	1.00737
Seizures (including epilepsy)	Golden Retriever	-0.136184	0.212101	-0.642072	0.520827	1	0.872682
Seizures (including epilepsy)	Great Dane	-0.196943	0.716686	-0.274796	0.783473	1	0.821238
Seizures (including epilepsy)	Greyhound	-0.173102	0.587435	-0.294674	0.768243	1	0.841052
Seizures (including epilepsy)	Havanese	-0.463696	0.588009	-0.788586	0.430354	1	0.628955
Seizures (including epilepsy)	Labrador Retriever	-0.270008	0.197671	-1.36595	0.171955	1	0.763373
Seizures (including epilepsy)	Miniature Schnauzer	-1.65874	1.0047	-1.65098	0.0987418	1	0.190378
Seizures (including epilepsy)	Pembroke Welsh Corgi	-13.6371	269.73	-0.0505584	0.959677	1	1.19531e-06
Seizures (including epilepsy)	Poodle	-0.00963749	0.312674	-0.0308228	0.975411	1	0.990409
Seizures (including epilepsy)	Pug	0.326826	0.370267	0.882678	0.37741	1	1.38656
Seizures (including epilepsy)	Shetland Sheepdog	-0.728833	0.716332	-1.01745	0.308939	1	0.482472
Seizures (including epilepsy)	Shih Tzu	-0.102686	0.422566	-0.243007	0.808	1	0.90241
Seizures (including epilepsy)	Siberian Husky	0.292294	0.462682	0.631739	0.527558	1	1.3395
Seizures (including epilepsy)	Yorkshire Terrier	0.360146	0.371797	0.968662	0.332714	1	1.43354
Stenotic/narrow nares	Australian Cattle Dog	-12.9955	541.588	-0.0239952	0.980856	1	2.27049e-06
Stenotic/narrow nares	Australian Shepherd	-14.0072	517.342	-0.0270754	0.9784	1	8.2556e-07
Stenotic/narrow nares	Beagle	-13.0207	454.351	-0.0286579	0.977137	1	2.21392e-06
Stenotic/narrow nares	Border Collie	-14.0058	622.87	-0.022486	0.98206	1	8.26689e-07
Stenotic/narrow nares	Boston Terrier	1.99775	0.527087	3.79018	0.000150539	0.199464	7.37247
Stenotic/narrow nares	Boxer	-12.9868	463.497	-0.0280192	0.977647	1	2.29037e-06
Stenotic/narrow nares	Cavalier King Charles Spaniel	-12.9934	500.2	-0.0259765	0.979276	1	2.27521e-06
Stenotic/narrow nares	Chihuahua	-14.0348	710.485	-0.0197538	0.98424	1	8.03112e-07
Stenotic/narrow nares	Dachshund	-14.0364	582.187	-0.0241098	0.980765	1	8.0179e-07
Stenotic/narrow nares	Doberman Pinscher	-12.9802	543.504	-0.0238824	0.980946	1	2.30558e-06
Stenotic/narrow nares	English Springer Spaniel	-12.9982	532.483	-0.0244106	0.980525	1	2.26434e-06
Stenotic/narrow nares	German Shepherd Dog	-14.0165	436.11	-0.0321399	0.97436	1	8.1789e-07
Stenotic/narrow nares	Golden Retriever	-15.0905	463.382	-0.032566	0.974021	1	2.79431e-07
Stenotic/narrow nares	Great Dane	-12.9716	510.863	-0.0253915	0.979743	1	2.32548e-06
Stenotic/narrow nares	Greyhound	-12.9966	517.235	-0.0251271	0.979954	1	2.26795e-06
Stenotic/narrow nares	Havanese	-13.0014	486.089	-0.0267469	0.978662	1	2.25723e-06
Stenotic/narrow nares	Labrador Retriever	-16.1104	714.629	-0.0225438	0.982014	1	1.00771e-07
Stenotic/narrow nares	Miniature Schnauzer	-13.0045	470.658	-0.0276304	0.977957	1	2.25026e-06
Stenotic/narrow nares	Pembroke Welsh Corgi	-12.9847	461.163	-0.0281563	0.977537	1	2.29529e-06
Stenotic/narrow nares	Poodle	-14.0167	498.629	-0.0281105	0.977574	1	8.17734e-07
Stenotic/narrow nares	Pug	3.48737	0.321532	10.8461	2.08144e-27	2.75791e-24	32.6998
Stenotic/narrow nares	Shetland Sheepdog	-13.0035	525.536	-0.0247434	0.98026	1	2.25233e-06
Stenotic/narrow nares	Shih Tzu	0.306836	1.0154	0.302182	0.762513	1	1.35912
Stenotic/narrow nares	Siberian Husky	-12.9936	518.834	-0.0250438	0.98002	1	2.2749e-06
Stenotic/narrow nares	Yorkshire Terrier	-13.0245	501.639	-0.0259639	0.979286	1	2.20561e-06
Torn or broken toenail	Australian Cattle Dog	0.820333	0.276589	2.96589	0.00301806	1	2.27126
Torn or broken toenail	Australian Shepherd	-0.247816	0.258335	-0.959283	0.337416	1	0.780504
Torn or broken toenail	Beagle	0.258928	0.280969	0.921552	0.356762	1	1.29554
Torn or broken toenail	Border Collie	0.553624	0.21725	2.54833	0.0108241	1	1.73955
Torn or broken toenail	Boston Terrier	0.488934	0.303536	1.61079	0.107225	1	1.63058
Torn or broken toenail	Boxer	0.687751	0.257647	2.66935	0.0075998	1	1.98924
Torn or broken toenail	Cavalier King Charles Spaniel	-1.45499	0.711632	-2.04459	0.0408955	1	0.233402
Torn or broken toenail	Chihuahua	-0.500742	0.36336	-1.37809	0.168176	1	0.606081
Torn or broken toenail	Dachshund	-0.662491	0.324597	-2.04096	0.0412544	1	0.515565
Torn or broken toenail	Doberman Pinscher	0.0801589	0.390206	0.205427	0.837239	1	1.08346
Torn or broken toenail	English Springer Spaniel	-0.420611	0.457172	-0.920027	0.357559	1	0.656646
Torn or broken toenail	German Shepherd Dog	0.18235	0.187018	0.975038	0.329542	1	1.20003
Torn or broken toenail	Golden Retriever	-0.258916	0.146663	-1.76538	0.0774996	1	0.771888
Torn or broken toenail	Great Dane	0.599915	0.303996	1.97343	0.0484468	1	1.82196
Torn or broken toenail	Greyhound	0.935997	0.254028	3.68462	0.00022904	0.303478	2.54975
Torn or broken toenail	Havanese	-1.55453	0.711143	-2.18596	0.0288186	1	0.211289
Torn or broken toenail	Labrador Retriever	0.0391682	0.121269	0.322987	0.746705	1	1.03995
Torn or broken toenail	Miniature Schnauzer	-0.339349	0.387626	-0.875456	0.381326	1	0.712234
Torn or broken toenail	Pembroke Welsh Corgi	-0.85755	0.507077	-1.69116	0.0908058	1	0.4242
Torn or broken toenail	Poodle	-0.970969	0.339208	-2.86246	0.0042037	1	0.378716
Torn or broken toenail	Pug	-0.114126	0.344933	-0.330864	0.740747	1	0.892146
Torn or broken toenail	Shetland Sheepdog	-0.995051	0.584749	-1.70167	0.088817	1	0.369705
Torn or broken toenail	Shih Tzu	-1.32318	0.583812	-2.26645	0.0234238	1	0.266287
Torn or broken toenail	Siberian Husky	-0.0943825	0.3893	-0.242441	0.808438	1	0.909935
Torn or broken toenail	Yorkshire Terrier	-0.160138	0.365628	-0.437981	0.6614	1	0.852026
Tracheal collapse	Australian Cattle Dog	-13.5462	489.94	-0.0276488	0.977942	1	1.30902e-06
Tracheal collapse	Australian Shepherd	-14.2246	471.397	-0.0301754	0.975927	1	6.64245e-07
Tracheal collapse	Beagle	-0.956965	1.01585	-0.942035	0.346175	1	0.384057
Tracheal collapse	Border Collie	-14.4283	572.579	-0.0251988	0.979896	1	5.41837e-07
Tracheal collapse	Boston Terrier	0.0996378	1.0146	0.0982035	0.921771	1	1.10477
Tracheal collapse	Boxer	-13.0635	421.224	-0.0310131	0.975259	1	2.12135e-06
Tracheal collapse	Cavalier King Charles Spaniel	0.0737141	1.0135	0.0727325	0.942019	1	1.0765
Tracheal collapse	Chihuahua	1.67597	0.322793	5.19208	2.07953e-07	0.000275538	5.34396
Tracheal collapse	Dachshund	-0.159386	0.524973	-0.303609	0.761426	1	0.852667
Tracheal collapse	Doberman Pinscher	-12.8287	510.247	-0.0251422	0.979942	1	2.68261e-06
Tracheal collapse	English Springer Spaniel	-13.5388	488.911	-0.0276918	0.977908	1	1.31877e-06
Tracheal collapse	German Shepherd Dog	-13.8608	404.363	-0.0342781	0.972655	1	9.55728e-07
Tracheal collapse	Golden Retriever	-1.95836	1.00774	-1.94332	0.0519777	1	0.141089
Tracheal collapse	Great Dane	-12.4009	484.079	-0.0256175	0.979562	1	4.11491e-06
Tracheal collapse	Greyhound	-13.1744	491.817	-0.0267872	0.978629	1	1.89861e-06
Tracheal collapse	Havanese	1.35813	0.480465	2.82669	0.0047032	1	3.8889
Tracheal collapse	Labrador Retriever	-2.37605	1.00907	-2.35469	0.0185382	1	0.0929165
Tracheal collapse	Miniature Schnauzer	-13.5799	432.436	-0.0314033	0.974948	1	1.26562e-06
Tracheal collapse	Pembroke Welsh Corgi	-13.1794	408.757	-0.0322425	0.974279	1	1.88919e-06
Tracheal collapse	Poodle	-0.479658	0.720591	-0.665645	0.505638	1	0.618995
Tracheal collapse	Pug	0.394769	0.599513	0.658483	0.510228	1	1.48404
Tracheal collapse	Shetland Sheepdog	-0.164059	1.01704	-0.161311	0.871849	1	0.848692
Tracheal collapse	Shih Tzu	0.788734	0.475183	1.65985	0.0969437	1	2.20061
Tracheal collapse	Siberian Husky	-13.4632	468.615	-0.0287298	0.97708	1	1.42233e-06
Tracheal collapse	Yorkshire Terrier	2.02991	0.335188	6.05603	1.39525e-09	1.8487e-06	7.6134
Underbite	Australian Cattle Dog	-12.8201	327.62	-0.039131	0.968786	1	2.70588e-06
Underbite	Australian Shepherd	-0.588863	0.715227	-0.823324	0.410324	1	0.554958
Underbite	Beagle	-0.65569	1.00684	-0.651233	0.514896	1	0.519084
Underbite	Border Collie	-13.8258	376.879	-0.036685	0.970736	1	9.89763e-07
Underbite	Boston Terrier	0.412684	0.718002	0.574767	0.565449	1	1.51087
Underbite	Boxer	1.55778	0.397739	3.91658	8.98124e-05	0.119001	4.74826
Underbite	Cavalier King Charles Spaniel	-0.362449	1.0071	-0.359893	0.718927	1	0.69597
Underbite	Chihuahua	0.331838	0.591634	0.560884	0.574877	1	1.39353
Underbite	Dachshund	-0.480062	0.716935	-0.669602	0.503111	1	0.618745
Underbite	Doberman Pinscher	-12.7502	329.115	-0.0387409	0.969097	1	2.90172e-06
Underbite	English Springer Spaniel	-0.26394	1.00776	-0.261906	0.793394	1	0.76802
Underbite	German Shepherd Dog	-14.78	435.467	-0.0339405	0.972925	1	3.81195e-07
Underbite	Golden Retriever	-1.45653	0.586118	-2.48504	0.0129538	1	0.233044
Underbite	Great Dane	-13.701	510.246	-0.0268518	0.978578	1	1.12129e-06
Underbite	Greyhound	-12.8151	313.293	-0.0409043	0.967372	1	2.71951e-06
Underbite	Havanese	-0.452768	1.00688	-0.449672	0.652947	1	0.635866
Underbite	Labrador Retriever	-2.06091	0.713868	-2.88696	0.00388987	1	0.127339
Underbite	Miniature Schnauzer	-13.8434	469.55	-0.0294824	0.97648	1	9.72451e-07
Underbite	Pembroke Welsh Corgi	-13.7585	460.058	-0.029906	0.976142	1	1.05865e-06
Underbite	Poodle	-0.281204	0.586896	-0.479138	0.63184	1	0.754874
Underbite	Pug	1.31699	0.427807	3.07848	0.0020806	1	3.73218
Underbite	Shetland Sheepdog	0.402511	0.718314	0.560355	0.575237	1	1.49558
Underbite	Shih Tzu	2.4239	0.284279	8.52648	1.50863e-17	1.99893e-14	11.2898
Underbite	Siberian Husky	-0.295184	1.00747	-0.292995	0.769526	1	0.744395
Underbite	Yorkshire Terrier	0.964582	0.517506	1.86391	0.0623349	1	2.62369
Urinary crystals or stones in bladder or urethra	Australian Cattle Dog	0.171171	0.589922	0.290158	0.771695	1	1.18669
Urinary crystals or stones in bladder or urethra	Australian Shepherd	-0.526004	0.507865	-1.03572	0.300334	1	0.590961
Urinary crystals or stones in bladder or urethra	Beagle	-0.118211	0.512292	-0.23075	0.817509	1	0.888508
Urinary crystals or stones in bladder or urethra	Border Collie	0.339972	0.390071	0.871563	0.383447	1	1.40491
Urinary crystals or stones in bladder or urethra	Boston Terrier	-13.4426	307.939	-0.0436536	0.965181	1	1.4519e-06
Urinary crystals or stones in bladder or urethra	Boxer	0.0541354	0.587685	0.0921163	0.926606	1	1.05563
Urinary crystals or stones in bladder or urethra	Cavalier King Charles Spaniel	0.0923143	0.587961	0.157007	0.875239	1	1.09671
Urinary crystals or stones in bladder or urethra	Chihuahua	-13.8375	255.621	-0.0541329	0.956829	1	9.78264e-07
Urinary crystals or stones in bladder or urethra	Dachshund	0.284019	0.332107	0.855203	0.392439	1	1.32846
Urinary crystals or stones in bladder or urethra	Doberman Pinscher	-13.272	324.796	-0.0408626	0.967405	1	1.72201e-06
Urinary crystals or stones in bladder or urethra	English Springer Spaniel	0.115373	0.589268	0.19579	0.844775	1	1.12229
Urinary crystals or stones in bladder or urethra	German Shepherd Dog	-0.744707	0.507498	-1.46741	0.142265	1	0.474873
Urinary crystals or stones in bladder or urethra	Golden Retriever	-1.32887	0.415577	-3.19765	0.0013855	1	0.264776
Urinary crystals or stones in bladder or urethra	Great Dane	0.0631803	0.717448	0.0880625	0.929827	1	1.06522
Urinary crystals or stones in bladder or urethra	Greyhound	-0.962247	1.00583	-0.956671	0.338733	1	0.382034
Urinary crystals or stones in bladder or urethra	Havanese	1.31805	0.322122	4.09178	4.28068e-05	0.0567191	3.73614
Urinary crystals or stones in bladder or urethra	Labrador Retriever	-0.371193	0.241802	-1.53511	0.124756	1	0.689911
Urinary crystals or stones in bladder or urethra	Miniature Schnauzer	1.23625	0.320966	3.85166	0.000117318	0.155446	3.44269
Urinary crystals or stones in bladder or urethra	Pembroke Welsh Corgi	0.763758	0.42341	1.80382	0.071259	1	2.14633
Urinary crystals or stones in bladder or urethra	Poodle	-0.700576	0.507536	-1.38035	0.16748	1	0.496299
Urinary crystals or stones in bladder or urethra	Pug	1.10362	0.322084	3.42652	0.000611375	0.810072	3.01508
Urinary crystals or stones in bladder or urethra	Shetland Sheepdog	0.0644778	0.58879	0.109509	0.912799	1	1.0666
Urinary crystals or stones in bladder or urethra	Shih Tzu	1.10055	0.310212	3.54773	0.000388565	0.514849	3.00581
Urinary crystals or stones in bladder or urethra	Siberian Husky	-0.298166	0.716774	-0.415983	0.677422	1	0.742178
Urinary crystals or stones in bladder or urethra	Yorkshire Terrier	0.28053	0.46242	0.606655	0.54408	1	1.32383
Urinary incontinence	Australian Cattle Dog	0.828817	0.371854	2.22888	0.025822	1	2.29061
Urinary incontinence	Australian Shepherd	0.0335936	0.326397	0.102923	0.918024	1	1.03416
Urinary incontinence	Beagle	-1.21676	0.714584	-1.70275	0.0886145	1	0.296188
Urinary incontinence	Border Collie	0.323366	0.328376	0.984744	0.32475	1	1.38177
Urinary incontinence	Boston Terrier	-13.8323	308.125	-0.0448918	0.964194	1	9.83371e-07
Urinary incontinence	Boxer	0.933379	0.332531	2.8069	0.00500213	1	2.54309
Urinary incontinence	Cavalier King Charles Spaniel	-0.717425	0.714671	-1.00385	0.315449	1	0.488007
Urinary incontinence	Chihuahua	-2.11449	1.00321	-2.10772	0.0350551	1	0.120695
Urinary incontinence	Dachshund	-1.07677	0.508351	-2.11816	0.0341616	1	0.340695
Urinary incontinence	Doberman Pinscher	2.28157	0.244581	9.32848	1.07397e-20	1.42301e-17	9.79203
Urinary incontinence	English Springer Spaniel	0.0266547	0.512236	0.052036	0.9585	1	1.02701
Urinary incontinence	German Shepherd Dog	0.239933	0.269785	0.889349	0.373816	1	1.27116
Urinary incontinence	Golden Retriever	-1.31382	0.339817	-3.86627	0.000110513	0.14643	0.26879
Urinary incontinence	Great Dane	1.11805	0.37127	3.01142	0.00260032	1	3.05888
Urinary incontinence	Greyhound	-0.650295	0.714695	-0.909891	0.36288	1	0.521892
Urinary incontinence	Havanese	-0.172426	0.510886	-0.337504	0.735737	1	0.841621
Urinary incontinence	Labrador Retriever	0.519205	0.147173	3.52786	0.000418942	0.555098	1.68069
Urinary incontinence	Miniature Schnauzer	-1.66624	1.00425	-1.65918	0.097079	1	0.188957
Urinary incontinence	Pembroke Welsh Corgi	-1.48249	1.00427	-1.47619	0.139894	1	0.227072
Urinary incontinence	Poodle	-0.25087	0.342527	-0.732409	0.463919	1	0.778124
Urinary incontinence	Pug	0.354903	0.368829	0.962242	0.335928	1	1.42604
Urinary incontinence	Shetland Sheepdog	-0.741704	0.715364	-1.03682	0.29982	1	0.476302
Urinary incontinence	Shih Tzu	-1.90305	1.00456	-1.89441	0.0581703	1	0.149113
Urinary incontinence	Siberian Husky	0.266052	0.460738	0.577448	0.563637	1	1.3048
Urinary incontinence	Yorkshire Terrier	0.25565	0.393547	0.649604	0.515948	1	1.2913
Urinary tract infection (chronic or recurrent)	Australian Cattle Dog	-0.0203632	0.458919	-0.0443721	0.964608	1	0.979843
Urinary tract infection (chronic or recurrent)	Australian Shepherd	-0.589785	0.360561	-1.63574	0.101893	1	0.554446
Urinary tract infection (chronic or recurrent)	Beagle	0.402346	0.30334	1.32639	0.184711	1	1.49533
Urinary tract infection (chronic or recurrent)	Border Collie	0.246784	0.288502	0.855399	0.39233	1	1.2799
Urinary tract infection (chronic or recurrent)	Boston Terrier	-0.309431	0.509435	-0.6074	0.543586	1	0.733865
Urinary tract infection (chronic or recurrent)	Boxer	0.508649	0.329311	1.54458	0.122447	1	1.66304
Urinary tract infection (chronic or recurrent)	Cavalier King Charles Spaniel	-0.672205	0.584968	-1.14913	0.250501	1	0.510581
Urinary tract infection (chronic or recurrent)	Chihuahua	-1.23257	0.583822	-2.11121	0.0347541	1	0.291542
Urinary tract infection (chronic or recurrent)	Dachshund	-0.47598	0.342968	-1.38783	0.16519	1	0.621276
Urinary tract infection (chronic or recurrent)	Doberman Pinscher	-0.0990532	0.510307	-0.194105	0.846094	1	0.905695
Urinary tract infection (chronic or recurrent)	English Springer Spaniel	-0.305479	0.510085	-0.598878	0.549254	1	0.73677
Urinary tract infection (chronic or recurrent)	German Shepherd Dog	0.0960112	0.23367	0.410884	0.681157	1	1.10077
Urinary tract infection (chronic or recurrent)	Golden Retriever	-0.0580002	0.163563	-0.354604	0.722886	1	0.94365
Urinary tract infection (chronic or recurrent)	Great Dane	0.30298	0.42048	0.720556	0.471182	1	1.35389
Urinary tract infection (chronic or recurrent)	Greyhound	-0.317537	0.509155	-0.623654	0.532855	1	0.72794
Urinary tract infection (chronic or recurrent)	Havanese	0.573886	0.316273	1.81453	0.0695966	1	1.77515
Urinary tract infection (chronic or recurrent)	Labrador Retriever	0.113345	0.140368	0.807486	0.419387	1	1.12002
Urinary tract infection (chronic or recurrent)	Miniature Schnauzer	-0.155243	0.418461	-0.370986	0.710648	1	0.856207
Urinary tract infection (chronic or recurrent)	Pembroke Welsh Corgi	-0.0407566	0.418459	-0.0973968	0.922411	1	0.960063
Urinary tract infection (chronic or recurrent)	Poodle	-1.0267	0.413643	-2.48209	0.0130613	1	0.358187
Urinary tract infection (chronic or recurrent)	Pug	0.604541	0.293419	2.06033	0.0393668	1	1.83041
Urinary tract infection (chronic or recurrent)	Shetland Sheepdog	-0.355819	0.50971	-0.698081	0.485127	1	0.700599
Urinary tract infection (chronic or recurrent)	Shih Tzu	-0.00609544	0.366151	-0.0166473	0.986718	1	0.993923
Urinary tract infection (chronic or recurrent)	Siberian Husky	-0.0864148	0.458114	-0.188632	0.850381	1	0.917214
Urinary tract infection (chronic or recurrent)	Yorkshire Terrier	-0.891362	0.585668	-1.52196	0.12802	1	0.410097
