# Supplementary material for: Lifetime prevalence of owner-reported medical conditions in the 25 most common dog breeds in the Dog Aging Project pack
Source: Front Vet Sci. 2023 Nov 3;10:1140417. doi: 10.3389/fvets.2023.1140417 (PMC10655140; doi:10.3389/fvets.2023.1140417)
Supplement: Supplementary file 2 [file Table_2.XLSX]

## Sheet: top 10 conditions by breed
Supplemental Table 2. Top ten most frequent medical conditions within each of the top 25 most common breeds in the DAP Pack. Lifetime prevalence and 95% confidence interval (CI) for each condition are shown.
	Labrador Retriever (n=1673)			Golden Retriever (n=1464)			German Shepherd (n=608)			Poodle (n=465)			Australian Shepherd (n=432)			Dachshund (n=341)			Border Collie (n=298)			Chihuahua (n=229)			Beagle (n=206)			Pembroke Welsh Corgi (n=200)			Boxer (n=198)			Shih Tzu (n=193)			Miniature Schnauzer (n=192)			Pug (n=188)			Havanese (n=180)			Cavalier King Charles Spaniel (n=170)			Yorkshire Terrier (n=169)
Medical conditions	Number affected	Lifetime prevalence	95% CI	Number affected	Lifetime prevalence	95% CI	Number affected	Lifetime prevalence	95% CI	Number affected	Lifetime prevalence	95% CI	Number affected	Lifetime prevalence	95% CI	Number affected	Lifetime prevalence	95% CI	Number affected	Lifetime prevalence	95% CI	Number affected	Lifetime prevalence	95% CI	Number affected	Lifetime prevalence	95% CI	Number affected	Lifetime prevalence	95% CI	Number affected	Lifetime prevalence	95% CI	Number affected	Lifetime prevalence	95% CI	Number affected	Lifetime prevalence	95% CI	Number affected	Lifetime prevalence	95% CI	Number affected	Lifetime prevalence	95% CI	Number affected	Lifetime prevalence	95% CI	Number affected
Ear Infection	226	0.135087	11.95-15.23%	179	0.122268	10.65-14.00%	55	0.0904605	7.02-11.59%	58	0.124731	9.77-15.79%													22	0.106796	7.16-15.64%				12	0.0606061	3.50-10.29%	25	0.129534	8.93-18.42%				36	0.191489	14.16-25.37%	11	0.0611111	3.45-10.61%	15	0.0882353	5.42-14.05%
Dog bite	159	0.0950389	8.19-11.00%	91	0.0621585	5.09-7.57%	51	0.0838816	6.44-10.86%	38	0.0817204	6.01-11.02%	47	0.108796	8.28-14.17%	24	0.0703812	4.77-10.26%	28	0.0939597	6.58-13.24%	14	0.0611354	3.68-10.00%	25	0.121359	8.36-17.30%	23	0.115	7.79-16.66%	23	0.116162	7.87-16.83%				16	0.0833333	5.19-13.11%	17	0.0904255	5.72-14.00%	11	0.0611111	3.45-10.61%				12
Osteoarthritis	138	0.0824866	7.02-9.66%	78	0.0532787	4.29-6.60%	43	0.0707237	5.29-9.39%				26	0.0601852	4.14-8.67%				28	0.0939597	6.58-13.24%							11	0.055	3.10-9.58%	11	0.0555556	3.13-9.67%							15	0.0797872	4.89-12.75%							11
Giardia	126	0.0753138	6.36-8.90%	120	0.0819672	6.90-9.71%	53	0.0871711	6.73-11.23%	36	0.0774194	5.64-10.53%	33	0.0763889	5.49-10.53%				33	0.110738	7.99-15.14%				16	0.0776699	4.84-12.24%	19	0.095	6.17-14.36%	12	0.0606061	3.50-10.29%										13	0.0722222	4.27-11.96%
Dental calculus	120	0.0717274	6.03-8.51%	103	0.0703552	5.83-8.46%				82	0.176344	14.44-21.36%	53	0.122685	9.50-15.70%	103	0.302053	25.57-35.28%	47	0.157718	12.07-20.34%	77	0.336245	27.82-39.97%	52	0.252427	19.80-31.59%	27	0.135	9.45-18.93%	11	0.0555556	3.13-9.67%	34	0.176166	12.89-23.61%	36	0.1875	13.86-24.86%	34	0.180851	13.24-24.21%	41	0.227778	17.26-29.44%	44	0.258824	19.88-32.95%	49
Seasonal allergies	120	0.0717274	6.03-8.51%	91	0.0621585	5.09-7.57%	63	0.103618	8.18-13.04%				21	0.0486111	3.20-7.32%													13	0.065	3.84-10.80%	13	0.0656566	3.88-10.91%	24	0.124352	8.5-17.84%	16	0.0833333	5.19-13.11%				11	0.0611111	3.45-10.61%	11	0.0647059	3.65-11.21%
Fractured teeth	119	0.0711297	5.98-8.45%	57	0.0389344	3.02-5.01%	39	0.0641447	4.73-8.65%				35	0.0810185	5.88-11.06%	27	0.0791789	5.50-11.27%	35	0.11745	8.57-15.90%							29	0.145	10.29-20.05%
Cruciate ligament rupture	115	0.0687388	5.76-8.19%
Extracted teeth	102	0.0609683	5.05-7.35%							50	0.107527	8.25-12.90%	35	0.0810185	5.88-11.06%	131	0.384164	33.41-43.68%	28	0.0939597	6.58-13.24%	109	0.475983	41.22-54.05%	41	0.199029	15.02-25.88%	40	0.2	15.05-26.09%	27	0.136364	9.54-19.11%	53	0.274611	21.65-34.15%	65	0.338542	27.54-40.81%	70	0.37234	30.64-44.34%	49	0.272222	21.25-34.15%	59	0.347059	27.96-42.13%	67
Bordetella and/or parainfluenza	91	0.0543933	4.45-6.63%	72	0.0491803	3.92-6.15%							18	0.0416667	2.65-6.49%													12	0.06	3.47-10.19%	16	0.0808081	5.04-12.72%
Chronic or recurrent hot spots				115	0.0785519	6.58-9.35%
Pruritis				57	0.0389344	3.02-5.01%	34	0.0559211	4.03-7.71%																									19	0.0984456	6.39-14.86%
Hip dysplasia							46	0.0756579	5.72-9.94%
Sebaceous cysts							33	0.0542763	3.89-7.52%	38	0.0817204	6.01-11.02%																									11	0.0572917	3.23-9.97%
Torn or broken toenail							32	0.0526316	3.75-7.34%				16	0.037037	2.29-5.93%				24	0.0805369	5.47-11.70%										17	0.0858586	5.43-13.32%
Cataracts										34	0.0731183	5.28-10.04%				29	0.085044	5.99-11.95%				20	0.0873362	5.72-13.10%	16	0.0776699	4.84-12.24%							27	0.139896	9.80-19.59%	14	0.0729167	4.39-11.87%										20
Murmur										27	0.0580645	4.02-8.32%				32	0.0938416	6.73-12.95%				43	0.187773	14.25-24.33%	18	0.0873786	5.60-13.39%				13	0.0656566	3.88-10.91%	23	0.119171	8.07-17.25%	18	0.09375	6.01-14.33%				24	0.133333	9.13-19.07%	61	0.358824	29.06-43.33%
Chocolate										26	0.055914	3.84-8.07%	21	0.0486111	3.20-7.32%	33	0.0967742	6.97-13.28%							15	0.0728155	4.46-11.67%										12	0.0625	3.61-10.61%							11	0.0647059	3.65-11.21%
Conjunctivitis										23	0.0494624	3.32-7.31%																13	0.065	3.84-10.80%
Intervertebral disc disease (IVDD)																56	0.164223	12.87-20.72%
Gingivitis																32	0.0938416	6.73-12.95%				28	0.122271	8.60-17.10%	15	0.0728155	4.46-11.67%										12	0.0625	3.61-10.61%				14	0.0777778	4.69-12.63%	11	0.0647059	3.65-11.21%	13
Pancreatitis																20	0.058651	3.83-8.89%																			16	0.0833333	5.19-13.11%				12	0.0666667	3.85-11.29%				12
Lyme disease																			19	0.0637584	4.12-9.74%
Roundworms																			18	0.0604027	3.85-9.34%
Chronic or recurrent diarrhea																			14	0.0469799	2.82-7.73%
Patellar luxation																						39	0.170306	12.72-22.43%																			19	0.105556	6.86-15.90%				19
Anal sac impaction																						19	0.0829694	5.38-12.59%																						15	0.0882353	5.42-14.05%
Retained deciduous teeth																						14	0.0611354	3.68-10.00%																									16
Tracheal collapse																						13	0.0567686	3.35-9.47%																									12
Seizures (including epilepsy)																									19	0.092233	5.98-13.96%
Coccidia																												11	0.055	3.10-9.58%
Food or medicine allergies that affect the skin																															11	0.0555556	3.13-9.67%
Lameness (chronic or recurrent)																			14	0.0469799	2.82-7.73%
Anaplasmosis																			14	0.0469799	2.82-7.73%
Keratoconjunctivitis sicca (KCS)																																		31	0.160622	11.5-21.90%				19	0.101064	6.57-15.24%
Corneal ulcer																																		24	0.124352	8.5-17.84%				18	0.0957447	6.14-14.63%
Underbite																																		16	0.0829016	5.17-13.04%
Urinary crystals or stones in bladder or urethra																																					11	0.0572917	3.23-9.97%				11	0.0611111	3.45-10.61%
Hearing loss (incompletely deaf)																																								16	0.0851064	5.31-13.38%				12	0.0705882	4.08-11.93%
Deafness																																								15	0.0797872	4.89-12.75%				18	0.105882	6.80-16.12%
Stenotic/narrow nares																																								15	0.0797872	4.89-12.75%
Urinary tract infection (chronic or recurrent)																																											11	0.0611111	3.45-10.61%
Fleas																																																	11
Laceration
Entropion
Food or medicine allergies
Hookworms
Fractured bone (limb)
Foreign body ingestion or blockage
Chronic kidney disease
Urinary incontinence
Lick granuloma
Hypothyroidism
[truncated: 26 more columns]
